# Supplementary material for: Genome-Wide Analysis of DEAD-box RNA Helicase Family in Wheat (Triticum aestivum) and Functional Identification of TaDEAD-box57 in Abiotic Stress Responses
Source: Front Plant Sci. 2021 Dec 9;12:797276. doi: 10.3389/fpls.2021.797276 (PMC8699334; doi:10.3389/fpls.2021.797276)
Supplement: Supplementary Table 1 — Detailed information of 141 wheat DEAD-box genes identified in wheat genome. [file Table_1.xlsx]

## Sheet: Sheet1
Table S1. The detailed information of 141 wheat DEAD-box genes.
Gene name	Transcript ID	Genomic position	Size (AA)	Mw	pI	Subcellular localization
TaDEAD-box1-1A	TraesCS1A02G025400.1	1A: 12184799-12185863	354	39039.6	9.53	chloroplast
TaDEAD-box2-1A	TraesCS1A02G030500.1	1A: 14139691-14143599	612	68398.1	9.62	nucleus
TaDEAD-box3-1A	TraesCS1A02G174600.1	1A: 311846860-311852943	525	59206.2	8.39	nucleus
TaDEAD-box4-1B	TraesCS1B02G037600.1	1B: 17788683-17792569	616	68849.8	9.68	nucleus
TaDEAD-box5-1B	TraesCS1B02G189900.1	1B: 340800891-340807277	525	59278.2	8.39	nucleus
TaDEAD-box6-1D	TraesCS1D02G025600.1	1D: 10548189-10549302	360	39952.8	9.63	chloroplast
TaDEAD-box7-1D	TraesCS1D02G031400.1	1D: 12310956-12314930	612	68537.3	9.65	nucleus
TaDEAD-box8-1D	TraesCS1D02G164500.1	1D: 235565838-235572294	526	59366.3	8.21	nucleus
TaDEAD-box9-2A	TraesCS2A02G128700.1	2A: 77164462-77170687	458	51043.9	8.82	nucleus
TaDEAD-box10-2A	TraesCS2A02G138000.1	2A: 83815121-83818760	547	60827.9	9.27	chloroplast
TaDEAD-box11-2A	TraesCS2A02G154800.1	2A: 102027470-102033429	510	56275.9	6.52	nucleus
TaDEAD-box12-2A	TraesCS2A02G222000.1	2A: 212898594-212902487	759	85391.2	9.1	nucleus
TaDEAD-box13-2A	TraesCS2A02G253700.1	2A: 385974808-385979449	619	67334.9	9.67	chloroplast outer membrane
TaDEAD-box14-2A	TraesCS2A02G366700.1	2A: 611038468-611044597	844	94274	8.95	nucleus
TaDEAD-box15-2A	TraesCS2A02G370200.2	2A: 612846106-612851884	501	56915.1	8.75	nucleus
TaDEAD-box16-2A	TraesCS2A02G552800.1	2A: 758553979-758559790	369	41941.5	7.66	chloroplast
TaDEAD-box17-2B	TraesCS2B02G150800.1	2B: 117884423-117890136	516	57405.4	9.43	chloroplast
TaDEAD-box18-2B	TraesCS2B02G161900.1	2B: 134994554-134998125	544	60565.8	9.34	chloroplast
TaDEAD-box19-2B	TraesCS2B02G170700.1	2B: 143934785-143938276	1017	114601	5.74	nucleus
TaDEAD-box20-2B	TraesCS2B02G179900.1	2B: 154485475-154490063	511	56388	6.69	nucleus
TaDEAD-box21-2B	TraesCS2B02G247500.1	2B: 254130054-254133927	763	85791.5	9	nucleus
TaDEAD-box22-2B	TraesCS2B02G273300.1	2B: 374677569-374682900	619	67389.9	9.62	chloroplast outer membrane
TaDEAD-box23-2B	TraesCS2B02G384300.1	2B: 548291617-548297789	835	92989.6	9.15	nucleus
TaDEAD-box24-2B	TraesCS2B02G387200.1	2B: 550400245-550405953	499	56475.6	8.84	nucleus
TaDEAD-box25-2B	TraesCS2B02G584200.1	2B: 771230150-771234400	407	45604.5	6.15	nucleus
TaDEAD-box26-2D	TraesCS2D02G131200.1	2D: 76638586-76644840	458	51055	8.72	nucleus
TaDEAD-box27-2D	TraesCS2D02G141000.1	2D: 83127821-83131354	547	60824	9.31	chloroplast
TaDEAD-box28-2D	TraesCS2D02G149500.1	2D: 90821560-90824345	825	90303.8	5.15	nucleus
TaDEAD-box29-2D	TraesCS2D02G160100.1	2D: 102938440-102945836	510	56361.1	6.69	nucleus
TaDEAD-box30-2D	TraesCS2D02G228000.1	2D: 196707566-196711453	764	86057.8	9.03	nucleus
TaDEAD-box31-2D	TraesCS2D02G254200.1	2D: 306483235-306487852	619	67325.9	9.7	chloroplast outer membrane
TaDEAD-box32-2D	TraesCS2D02G363700.1	2D: 469479832-469486174	836	93204.7	9.08	nucleus
TaDEAD-box33-2D	TraesCS2D02G366700.1	2D: 471216566-471222405	508	57490.7	8.75	nucleus
TaDEAD-box34-2D	TraesCS2D02G553400.1	2D: 628186879-628191420	407	45604.5	6.15	nucleus
TaDEAD-box35-2D	TraesCS2D02G554300.1	2D: 628596483-628601028	388	43778.3	6.56	nucleus
TaDEAD-box36-3A	TraesCS3A02G100100.1	3A: 64779052-64782467	644	71729.1	9.5	chloroplast
TaDEAD-box37-3A	TraesCS3A02G100200.1	3A: 64788196-64794388	1334	143359	9.68	nucleus
TaDEAD-box38-3A	TraesCS3A02G103700.1	3A: 67151954-67155932	496	54586.2	8.28	nucleus
TaDEAD-box39-3A	TraesCS3A02G112800.1	3A: 80218476-80225369	640	69520.4	10.17	mitochondrion
TaDEAD-box40-3A	TraesCS3A02G122100.1	3A: 95944206-95948768	658	72660.3	8.37	mitochondrion
TaDEAD-box41-3A	TraesCS3A02G130200.2	3A: 107397424-107402559	649	70567.1	9.44	nucleus
TaDEAD-box42-3A	TraesCS3A02G194200.2	3A: 269391598-269396317	778	86501.5	10.02	nucleus
TaDEAD-box43-3A	TraesCS3A02G222500.1	3A: 416188884-416192107	538	59416.6	9.5	chloroplast
TaDEAD-box44-3A	TraesCS3A02G222700.1	3A: 416300652-416304710	588	64247.1	9.75	mitochondrion
TaDEAD-box45-3A	TraesCS3A02G416900.1	3A: 659158201-659163206	574	62282.9	9.54	nucleus
TaDEAD-box46-3B	TraesCS3B02G116900.1	3B: 83881954-83885309	643	71678.2	9.49	nucleus
TaDEAD-box47-3B	TraesCS3B02G117000.1	3B: 83904649-83912184	1347	144210	9.67	nucleus
TaDEAD-box48-3B	TraesCS3B02G121100.1	3B: 91429817-91433602	488	53681.2	7.69	nucleus
TaDEAD-box49-3B	TraesCS3B02G131400.1	3B: 113514872-113520606	633	69036.9	10.12	mitochondrion
TaDEAD-box50-3B	TraesCS3B02G141300.1	3B: 127854952-127862609	614	67875.8	6.86	cytoplasm
TaDEAD-box51-3B	TraesCS3B02G149300.8	3B: 140850279-140854587	650	70602.2	9.48	nucleus
TaDEAD-box52-3B	TraesCS3B02G193400.3	3B: 212294429-212300268	669	75005	5.81	nucleus
TaDEAD-box53-3B	TraesCS3B02G208800.1	3B: 244984912-244996448	617	69047.3	6.28	nucleus
TaDEAD-box54-3B	TraesCS3B02G230800.2	3B: 348104863-348109583	780	86729.7	10.13	nucleus
TaDEAD-box55-3B	TraesCS3B02G252600.1	3B: 405787580-405791649	585	63889.8	9.81	mitochondrion
TaDEAD-box56-3B	TraesCS3B02G252700.1	3B: 405817423-405820460	422	46519.7	9.23	chloroplast
TaDEAD-box57-3B	TraesCS3B02G451900.1	3B: 692220083-692224813	574	62302.9	9.5	cytoplasm
TaDEAD-box58-3D	TraesCS3D02G100800.1	3D: 53463056-53466615	643	71692.1	9.45	nucleus
TaDEAD-box59-3D	TraesCS3D02G100900.1	3D: 53485988-53492183	1324	142237	9.75	nucleus
TaDEAD-box60-3D	TraesCS3D02G106000.1	3D: 58114009-58117800	496	54634.3	8.22	nucleus
TaDEAD-box61-3D	TraesCS3D02G131100.8	3D: 91218491-91224927	652	70697.2	9.46	nucleus
TaDEAD-box62-3D	TraesCS3D02G202500.3	3D: 248533680-248538356	809	90073.7	10.17	nucleus
TaDEAD-box63-3D	TraesCS3D02G230300.1	3D: 313715642-313718867	538	59384.6	9.62	chloroplast
TaDEAD-box64-3D	TraesCS3D02G230400.2	3D: 313782621-313793848	588	64169.1	9.81	mitochondrion
TaDEAD-box65-3D	TraesCS3D02G412400.1	3D: 524781844-524786379	574	62271.9	9.54	nucleus
TaDEAD-box66-4A	TraesCS4A02G121700.1	4A: 150650598-150654458	767	82684.7	5.61	nucleus
TaDEAD-box67-4A	TraesCS4A02G141400.1	4A: 220019350-220026302	656	70911.7	9.18	chloroplast outer membrane
TaDEAD-box68-4A	TraesCS4A02G255900.1	4A: 567667326-567675947	657	72865.4	8.48	nucleus
TaDEAD-box69-4B	TraesCS4B02G126000.1	4B: 158276845-158282223	601	64506.2	7.16	nucleus
TaDEAD-box70-4B	TraesCS4B02G181800.1	4B: 398786117-398789754	766	82729.8	5.68	nucleus
TaDEAD-box71-4B	TraesCS4B02G341100.1	4B: 634183331-634192269	854	94792.4	9.89	nucleus
TaDEAD-box72-4D	TraesCS4D02G148700.1	4D: 149997855-150003040	601	64571.3	7.19	nucleus
TaDEAD-box73-4D	TraesCS4D02G184200.1	4D: 322283581-322287354	789	84944.4	6.03	nucleus
TaDEAD-box74-4D	TraesCS4D02G272900.1	4D: 442894874-442899195	508	56093	5.33	nucleus
TaDEAD-box75-4D	TraesCS4D02G337100.1	4D: 494810707-494819748	851	94633.2	9.89	nucleus
TaDEAD-box76-5A	TraesCS5A02G042300.1	5A: 38126219-38127949	576	65296.2	9.25	nucleus
TaDEAD-box77-5A	TraesCS5A02G047300.2	5A: 42618945-42623201	616	63793.8	9.59	nucleus
TaDEAD-box78-5A	TraesCS5A02G114200.1	5A: 227925555-227931661	580	65436.5	8.96	nucleus
TaDEAD-box79-5A	TraesCS5A02G114400.1	5A: 228886188-228893799	535	58486.2	8.97	nucleus
TaDEAD-box80-5A	TraesCS5A02G153700.1	5A: 331112934-331116847	583	64903.5	7.15	cytoplasm
TaDEAD-box81-5A	TraesCS5A02G200900.1	5A: 406832380-406837848	603	66387.6	7.57	mitochondrion
TaDEAD-box82-5A	TraesCS5A02G308900.1	5A: 521292635-521296855	699	75117.4	9.28	nucleus
TaDEAD-box83-5A	TraesCS5A02G375900.1	5A: 573673545-573676164	778	86573.8	5.68	nucleus
TaDEAD-box84-5A	TraesCS5A02G454600.1	5A: 635504406-635509559	636	67189.1	7.69	nucleus
TaDEAD-box85-5A	TraesCS5A02G510500.1	5A: 674115160-674124380	852	94666.1	9.89	nucleus
TaDEAD-box86-5B	TraesCS5B02G052100.1	5B: 57433696-57437858	597	62445.6	9.67	nucleus
TaDEAD-box87-5B	TraesCS5B02G120400.1	5B: 213252280-213258565	580	65411.5	8.87	nucleus
TaDEAD-box88-5B	TraesCS5B02G120500.1	5B: 213471491-213478696	531	57966.6	8.92	nucleus
TaDEAD-box89-5B	TraesCS5B02G152200.1	5B: 281578944-281581655	609	67525.3	7.54	cytoplasm
TaDEAD-box90-5B	TraesCS5B02G199500.1	5B: 359471049-359476858	569	62596.2	7.99	mitochondrion
TaDEAD-box91-5B	TraesCS5B02G309500.1	5B: 491844861-491848929	700	75168.4	9.25	nucleus
TaDEAD-box92-5B	TraesCS5B02G378100.1	5B: 556293416-556296135	779	86955	5.46	nucleus
TaDEAD-box93-5B	TraesCS5B02G464500.2	5B: 639142455-639147899	634	67059	7.69	nucleus
TaDEAD-box94-5B	TraesCS5B02G504900.1	5B: 670827689-670835384	804	86250.2	8.07	mitochondrion
TaDEAD-box95-5D	TraesCS5D02G050600.1	5D: 48663913-48665656	559	63235.9	9.21	nucleus
TaDEAD-box96-5D	TraesCS5D02G057800.1	5D: 54680380-54683861	601	62453.6	9.59	nucleus
TaDEAD-box97-5D	TraesCS5D02G125100.1	5D: 191253506-191260539	534	58297	8.97	nucleus
TaDEAD-box98-5D	TraesCS5D02G127000.1	5D: 197144070-197150713	580	65489.6	8.96	nucleus
TaDEAD-box99-5D	TraesCS5D02G159000.1	5D: 247072650-247075618	608	67575.3	8.2	cytoplasm
TaDEAD-box100-5D	TraesCS5D02G206600.1	5D: 313088908-313094833	569	62349.9	7.97	mitochondrion
TaDEAD-box101-5D	TraesCS5D02G315900.1	5D: 410057760-410061874	700	75328.6	9.32	nucleus
TaDEAD-box102-5D	TraesCS5D02G385400.1	5D: 454729961-454732297	778	86811.9	5.54	nucleus
TaDEAD-box103-5D	TraesCS5D02G465100.1	5D: 507888668-507894404	636	67196.1	7.19	nucleus
TaDEAD-box104-6A	TraesCS6A02G114900.1	6A: 84922914-84927833	457	50862.1	8.95	nucleus
TaDEAD-box105-6A	TraesCS6A02G116200.1	6A: 86114444-86119059	442	50028.6	5.48	extracellular space
TaDEAD-box106-6A	TraesCS6A02G181300.1	6A: 206343240-206347470	514	56788.7	8.1	nucleus
TaDEAD-box107-6A	TraesCS6A02G186600.1	6A: 222127648-222136557	550	60625.7	9.09	chloroplast
TaDEAD-box108-6A	TraesCS6A02G186800.1	6A: 222672087-222682606	1274	140818	5.13	nucleus
TaDEAD-box109-6A	TraesCS6A02G234000.1	6A: 441499594-441502087	601	66318.5	9.67	mitochondrion
TaDEAD-box110-6A	TraesCS6A02G236800.1	6A: 446294149-446302176	523	59566.9	8.98	nucleus
TaDEAD-box111-6A	TraesCS6A02G312900.1	6A: 549531259-549535945	553	63064.6	9.24	nucleus
TaDEAD-box112-6A	TraesCS6A02G356000.1	6A: 586995783-586999579	573	65387.8	8.5	nucleus
TaDEAD-box113-6A	TraesCS6A02G409100.1	6A: 613326948-613332031	886	99598	9.25	nucleus
TaDEAD-box114-6A	TraesCS6A02G416700.1	6A: 615584492-615589220	413	46204.1	6.15	nucleus
TaDEAD-box115-6B	TraesCS6B02G142500.1	6B: 142229618-142234885	480	53430.2	9.04	nucleus
TaDEAD-box116-6B	TraesCS6B02G144000.1	6B: 143513237-143517969	551	61982.4	8.91	chloroplast
TaDEAD-box117-6B	TraesCS6B02G217700.1	6B: 299602397-299623663	1335	147450	5.02	nucleus
TaDEAD-box118-6B	TraesCS6B02G217800.1	6B: 299824234-299825879	421	46369.5	6.67	nucleus
TaDEAD-box119-6B	TraesCS6B02G262800.1	6B: 473067766-473070056	601	66261.4	9.68	mitochondrion
TaDEAD-box120-6B	TraesCS6B02G265300.1	6B: 477217134-477226063	523	59614.9	8.91	nucleus
TaDEAD-box121-6B	TraesCS6B02G342900.1	6B: 603905847-603910110	546	62258.7	9.34	nucleus
TaDEAD-box122-6B	TraesCS6B02G455000.1	6B: 712234010-712240782	843	95079.9	9.4	nucleus
TaDEAD-box123-6B	TraesCS6B02G472700.1	6B: 720418530-720423497	412	46115	6.15	nucleus
TaDEAD-box124-6D	TraesCS6D02G103400.1	6D: 67377294-67382321	444	49582.6	8.71	nucleus
TaDEAD-box125-6D	TraesCS6D02G105000.1	6D: 68507920-68511669	442	50045.6	5.31	extracellular space
TaDEAD-box126-6D	TraesCS6D02G168500.2	6D: 153854256-153858392	514	56737.7	8.44	nucleus
TaDEAD-box127-6D	TraesCS6D02G173700.3	6D: 162949336-162956594	1344	148502	4.92	nucleus
TaDEAD-box128-6D	TraesCS6D02G219400.1	6D: 309579815-309587966	523	59591.8	8.91	nucleus
TaDEAD-box129-6D	TraesCS6D02G292400.1	6D: 403054570-403060220	553	63070.5	9.12	nucleus
TaDEAD-box130-6D	TraesCS6D02G392700.1	6D: 467030905-467036481	842	94836.5	9.36	nucleus
TaDEAD-box131-6D	TraesCS6D02G401900.1	6D: 470680308-470685060	413	46174.1	6.15	nucleus
TaDEAD-box132-7A	TraesCS7A02G298800.3	7A: 407296135-407300167	1072	121623	5.68	nucleus
TaDEAD-box133-7A	TraesCS7A02G350700.1	7A: 513983459-513991291	968	104429	9.07	mitochondrion
TaDEAD-box134-7A	TraesCS7A02G374000.1	7A: 547082125-547088486	743	76368.6	8.06	nucleus
TaDEAD-box135-7A	TraesCS7A02G419400.1	7A: 610931090-610934407	414	46971.8	5.31	nucleus
TaDEAD-box136-7B	TraesCS7B02G187000.1	7B: 312813014-312816950	1063	120477	5.69	nucleus
TaDEAD-box137-7B	TraesCS7B02G232200.1	7B: 435121892-435130105	969	104596	9	mitochondrion
TaDEAD-box138-7B	TraesCS7B02G320000.1	7B: 569953767-569957022	414	46971.8	5.31	nucleus
TaDEAD-box139-7D	TraesCS7D02G294500.1	7D: 368009455-368013988	1027	116430	5.73	nucleus
TaDEAD-box140-7D	TraesCS7D02G328100.1	7D: 419374840-419382761	959	103542	9	mitochondrion
TaDEAD-box141-7D	TraesCS7D02G412200.1	7D: 530678176-530681331	414	46944.7	5.31	nucleus
