# Supplementary material for: Genome-Wide Analysis of DEAD-box RNA Helicase Family in Wheat (Triticum aestivum) and Functional Identification of TaDEAD-box57 in Abiotic Stress Responses
Source: Front Plant Sci. 2021 Dec 9;12:797276. doi: 10.3389/fpls.2021.797276 (PMC8699334; doi:10.3389/fpls.2021.797276)
Supplement: Supplementary Table 2 — Chromosome inversion and translocation events in TaDEAD-box homoeologs. [file Table_2.XLSX]

## Sheet: Sheet1
TableS2. Chromosome inversion and translocation events in TaDEAD-box homoeologs.
Homoeolog	Location	Event
TaDEAD-box70-4B	4BL	4AL->4AS
TaDEAD-box73-4D	4DL
TaDEAD-box66-4A	4AS
TaDEAD-box85-5A	5AL	4AL->5AL
TaDEAD-box71-4B	4BL
TaDEAD-box75-4D	4DL
