# Supplementary material for: Genome-Wide Analysis of DEAD-box RNA Helicase Family in Wheat (Triticum aestivum) and Functional Identification of TaDEAD-box57 in Abiotic Stress Responses
Source: Front Plant Sci. 2021 Dec 9;12:797276. doi: 10.3389/fpls.2021.797276 (PMC8699334; doi:10.3389/fpls.2021.797276)
Supplement: Supplementary Table 3 — Ka, Ks, and Ka/Ks values of duplicated TaDEAD-box genes. [file Table_3.XLSX]

## Sheet: Sheet1
Table S3. Ka, Ks, and Ka/Ks values of duplicated TaDEAD-box genes.
Gene 1	Gene 2	Duplication Type	Ka	Ks	Ka_Ks
TaDEAD-box1-1A	TaDEAD-box6-1D	WGD or Segmental	0.0440916	0.0390499	1.12911
TaDEAD-box2-1A	TaDEAD-box4-1B	WGD or Segmental	0.00860945	0.130491	0.0659774
TaDEAD-box2-1A	TaDEAD-box7-1D	WGD or Segmental	0.00645204	0.158043	0.0408247
TaDEAD-box3-1A	TaDEAD-box5-1B	WGD or Segmental	0.00166597	0.0448942	0.0371089
TaDEAD-box3-1A	TaDEAD-box8-1D	WGD or Segmental	0.00749538	0.0862399	0.0869131
TaDEAD-box4-1B	TaDEAD-box7-1D	WGD or Segmental	0.00861202	0.108765	0.0791799
TaDEAD-box5-1B	TaDEAD-box8-1D	WGD or Segmental	0.00207569	0.0976395	0.0212588
TaDEAD-box9-2A	TaDEAD-box17-2B	WGD or Segmental	0.00478776	0.0876672	0.0546129
TaDEAD-box9-2A	TaDEAD-box26-2D	WGD or Segmental	0.00382623	0.044235	0.0864979
TaDEAD-box10-2A	TaDEAD-box18-2B	WGD or Segmental	0.0097056	0.0932921	0.104035
TaDEAD-box10-2A	TaDEAD-box27-2D	WGD or Segmental	0.00401017	0.0953664	0.0420501
TaDEAD-box11-2A	TaDEAD-box20-2B	WGD or Segmental	0.0100132	0.0803963	0.124548
TaDEAD-box11-2A	TaDEAD-box29-2D	WGD or Segmental	0.00783013	0.0787424	0.0994399
TaDEAD-box12-2A	TaDEAD-box21-2B	WGD or Segmental	0.00455669	0.0462303	0.0985649
TaDEAD-box12-2A	TaDEAD-box30-2D	WGD or Segmental	0.00626606	0.0257196	0.243629
TaDEAD-box13-2A	TaDEAD-box22-2B	WGD or Segmental	0.0152964	0.0460587	0.332107
TaDEAD-box13-2A	TaDEAD-box31-2D	WGD or Segmental	0.0101666	0.0171958	0.591224
TaDEAD-box14-2A	TaDEAD-box23-2B	WGD or Segmental	0.00772638	0.0601544	0.128443
TaDEAD-box14-2A	TaDEAD-box32-2D	WGD or Segmental	0.00874871	0.0601638	0.145415
TaDEAD-box15-2A	TaDEAD-box110-6A	WGD or Segmental	0.0666549	0.68199	0.0977359
TaDEAD-box15-2A	TaDEAD-box120-6B	WGD or Segmental	0.0699718	0.658269	0.106297
TaDEAD-box15-2A	TaDEAD-box128-6D	WGD or Segmental	0.0695153	0.674839	0.10301
TaDEAD-box15-2A	TaDEAD-box24-2B	WGD or Segmental	0.00794768	0.0600471	0.132358
TaDEAD-box15-2A	TaDEAD-box33-2D	WGD or Segmental	0.0104889	0.0413592	0.253605
TaDEAD-box16-2A	TaDEAD-box25-2B	WGD or Segmental	0.00713442	0.0762689	0.093543
TaDEAD-box17-2B	TaDEAD-box26-2D	WGD or Segmental	0.00478585	0.0640218	0.0747535
TaDEAD-box18-2B	TaDEAD-box27-2D	WGD or Segmental	0.00808034	0.0961755	0.0840167
TaDEAD-box19-2B	TaDEAD-box28-2D	WGD or Segmental	0.0139845	0.104911	0.133299
TaDEAD-box20-2B	TaDEAD-box29-2D	WGD or Segmental	0.00739297	0.0891929	0.0828875
TaDEAD-box21-2B	TaDEAD-box30-2D	WGD or Segmental	0.00623233	0.023593	0.26416
TaDEAD-box22-2B	TaDEAD-box31-2D	WGD or Segmental	0.0138236	0.037085	0.372755
TaDEAD-box23-2B	TaDEAD-box32-2D	WGD or Segmental	0.00514163	0.0446713	0.115099
TaDEAD-box24-2B	TaDEAD-box110-6A	WGD or Segmental	0.064886	0.73154	0.0886978
TaDEAD-box24-2B	TaDEAD-box128-6D	WGD or Segmental	0.0558244	0.692989	0.0805561
TaDEAD-box24-2B	TaDEAD-box33-2D	WGD or Segmental	0.00746493	0.0247115	0.302083
TaDEAD-box25-2B	TaDEAD-box34-2D	WGD or Segmental	0.0132686	0.10547	0.125805
TaDEAD-box25-2B	TaDEAD-box35-2D	WGD or Segmental	0.00791042	0.0971287	0.0814427
TaDEAD-box33-2D	TaDEAD-box110-6A	WGD or Segmental	0.0647204	0.706982	0.0915446
TaDEAD-box33-2D	TaDEAD-box120-6B	WGD or Segmental	0.0752832	0.693008	0.108633
TaDEAD-box33-2D	TaDEAD-box128-6D	WGD or Segmental	0.0724595	0.699165	0.103637
TaDEAD-box36-3A	TaDEAD-box46-3B	WGD or Segmental	0.00781691	0.0587924	0.132958
TaDEAD-box36-3A	TaDEAD-box58-3D	WGD or Segmental	0.0109441	0.046275	0.2365
TaDEAD-box37-3A	TaDEAD-box47-3B	WGD or Segmental	0.0128705	0.057293	0.224643
TaDEAD-box37-3A	TaDEAD-box59-3D	WGD or Segmental	0.00500948	0.0209584	0.23902
TaDEAD-box38-3A	TaDEAD-box48-3B	WGD or Segmental	0.00453996	0.0669048	0.0678571
TaDEAD-box38-3A	TaDEAD-box60-3D	WGD or Segmental	0.0026734	0.0366098	0.0730242
TaDEAD-box39-3A	TaDEAD-box49-3B	WGD or Segmental	0.00708764	0.148926	0.0475916
TaDEAD-box40-3A	TaDEAD-box50-3B	WGD or Segmental	0.00432018	0.0847628	0.0509679
TaDEAD-box41-3A	TaDEAD-box51-3B	WGD or Segmental	0.00960397	0.0536422	0.179038
TaDEAD-box43-3A	TaDEAD-box55-3B	WGD or Segmental	0.129253	0.508175	0.254347
TaDEAD-box43-3A	TaDEAD-box63-3D	WGD or Segmental	0.00826398	0.0387433	0.213301
TaDEAD-box45-3A	TaDEAD-box57-3B	WGD or Segmental	0.00467443	0.0699161	0.0668577
TaDEAD-box45-3A	TaDEAD-box65-3D	WGD or Segmental	0.00233842	0.082725	0.0282674
TaDEAD-box46-3B	TaDEAD-box58-3D	WGD or Segmental	0.00826882	0.0714161	0.115784
TaDEAD-box47-3B	TaDEAD-box59-3D	WGD or Segmental	0.0115829	0.0563318	0.20562
TaDEAD-box48-3B	TaDEAD-box60-3D	WGD or Segmental	0.00181187	0.0700558	0.0258632
TaDEAD-box51-3B	TaDEAD-box61-3D	WGD or Segmental	0.0103118	0.040464	0.254839
TaDEAD-box54-3B	TaDEAD-box62-3D	WGD or Segmental	0.0103168	0.0409415	0.251989
TaDEAD-box55-3B	TaDEAD-box56-3B	tandemly duplicated	0.119749	0.543678	0.220257
TaDEAD-box55-3B	TaDEAD-box63-3D	WGD or Segmental	0.12844	0.525667	0.244337
TaDEAD-box57-3B	TaDEAD-box65-3D	WGD or Segmental	0.0039027	0.0903899	0.0431763
TaDEAD-box63-3D	TaDEAD-box64-3D	tandemly duplicated	0.131121	0.525925	0.249314
TaDEAD-box66-4A	TaDEAD-box70-4B	WGD or Segmental	0.0068999	0.0946897	0.0728686
TaDEAD-box66-4A	TaDEAD-box73-4D	WGD or Segmental	0.00777433	0.0735556	0.105693
TaDEAD-box66-4A	TaDEAD-box74-4D	WGD or Segmental	0.0124564	0.0614883	0.202582
TaDEAD-box68-4A	TaDEAD-box70-4B	WGD or Segmental	0.0107061	0.0540978	0.197903
TaDEAD-box68-4A	TaDEAD-box73-4D	WGD or Segmental	0.0100024	0.0400689	0.249629
TaDEAD-box70-4B	TaDEAD-box73-4D	WGD or Segmental	0.00604146	0.0478586	0.126236
TaDEAD-box70-4B	TaDEAD-box74-4D	WGD or Segmental	0.0116156	0.0491613	0.236276
TaDEAD-box71-4B	TaDEAD-box75-4D	WGD or Segmental	0.00898637	0.058639	0.153249
TaDEAD-box71-4B	TaDEAD-box85-5A	WGD or Segmental	0.00511882	0.0648295	0.0789582
TaDEAD-box75-4D	TaDEAD-box85-5A	WGD or Segmental	0.00589595	0.065851	0.0895348
TaDEAD-box76-5A	TaDEAD-box95-5D	WGD or Segmental	0.0349297	0.128817	0.271159
TaDEAD-box77-5A	TaDEAD-box86-5B	WGD or Segmental	0.0196596	0.0943713	0.208322
TaDEAD-box77-5A	TaDEAD-box96-5D	WGD or Segmental	0.0135537	0.0856917	0.158169
TaDEAD-box78-5A	TaDEAD-box87-5B	WGD or Segmental	0.00670104	0.0557409	0.120218
TaDEAD-box78-5A	TaDEAD-box98-5D	WGD or Segmental	0.0096968	0.0530256	0.18287
TaDEAD-box79-5A	TaDEAD-box88-5B	WGD or Segmental	0.00990318	0.0300655	0.329387
TaDEAD-box79-5A	TaDEAD-box97-5D	WGD or Segmental	0.00654579	0.0134714	0.485903
TaDEAD-box80-5A	TaDEAD-box89-5B	WGD or Segmental	0.0213061	0.0644014	0.330833
TaDEAD-box80-5A	TaDEAD-box99-5D	WGD or Segmental	0.0156644	0.0550931	0.284326
TaDEAD-box81-5A	TaDEAD-box100-5D	WGD or Segmental	0.0102263	0.0433769	0.235755
TaDEAD-box81-5A	TaDEAD-box90-5B	WGD or Segmental	0.0118151	0.0634395	0.186243
TaDEAD-box82-5A	TaDEAD-box101-5D	WGD or Segmental	0.00507107	0.0831732	0.0609699
TaDEAD-box82-5A	TaDEAD-box91-5B	WGD or Segmental	0.00506037	0.0870993	0.0580989
TaDEAD-box83-5A	TaDEAD-box102-5D	WGD or Segmental	0.00955964	0.128657	0.0743034
TaDEAD-box83-5A	TaDEAD-box92-5B	WGD or Segmental	0.0109604	0.123071	0.0890576
TaDEAD-box84-5A	TaDEAD-box103-5D	WGD or Segmental	0.00282669	0.0979118	0.0288698
TaDEAD-box84-5A	TaDEAD-box93-5B	WGD or Segmental	0.00354443	0.0776555	0.045643
TaDEAD-box86-5B	TaDEAD-box96-5D	WGD or Segmental	0.0213307	0.0944829	0.225763
TaDEAD-box87-5B	TaDEAD-box98-5D	WGD or Segmental	0.00894254	0.0503612	0.177568
TaDEAD-box89-5B	TaDEAD-box99-5D	WGD or Segmental	0.0160483	0.0615348	0.260801
TaDEAD-box90-5B	TaDEAD-box100-5D	WGD or Segmental	0.0110238	0.0608606	0.181132
TaDEAD-box91-5B	TaDEAD-box101-5D	WGD or Segmental	0.00126529	0.0786385	0.01609
TaDEAD-box92-5B	TaDEAD-box102-5D	WGD or Segmental	0.00279512	0.0984696	0.0283856
TaDEAD-box93-5B	TaDEAD-box103-5D	WGD or Segmental	0.00212427	0.0822593	0.0258241
TaDEAD-box104-6A	TaDEAD-box115-6B	WGD or Segmental	0.0210631	0.0653635	0.322246
TaDEAD-box104-6A	TaDEAD-box124-6D	WGD or Segmental	0.0187962	0.074038	0.253872
TaDEAD-box105-6A	TaDEAD-box116-6B	WGD or Segmental	0.018139	0.123116	0.147333
TaDEAD-box105-6A	TaDEAD-box125-6D	WGD or Segmental	0.0024566	0.118063	0.0208076
TaDEAD-box105-6A	TaDEAD-box135-7A	WGD or Segmental	0.015335	0.632283	0.0242533
TaDEAD-box105-6A	TaDEAD-box138-7B	WGD or Segmental	0.015335	0.64043	0.0239448
TaDEAD-box107-6A	TaDEAD-box117-6B	WGD or Segmental	0.0604989	0.140983	0.429123
TaDEAD-box107-6A	TaDEAD-box127-6D	WGD or Segmental	0.0535427	0.113528	0.471625
TaDEAD-box109-6A	TaDEAD-box119-6B	WGD or Segmental	0.00887639	0.103926	0.0854105
TaDEAD-box109-6A	TaDEAD-box128-6D	WGD or Segmental	0.00909353	0.0937884	0.0969579
TaDEAD-box110-6A	TaDEAD-box120-6B	WGD or Segmental	0.00661617	0.0525763	0.125839
TaDEAD-box110-6A	TaDEAD-box128-6D	WGD or Segmental	0.00828166	0.0525251	0.15767
TaDEAD-box111-6A	TaDEAD-box121-6B	WGD or Segmental	0.0309971	0.100867	0.307308
TaDEAD-box111-6A	TaDEAD-box129-6D	WGD or Segmental	0.0133818	0.0699645	0.191266
TaDEAD-box113-6A	TaDEAD-box122-6B	WGD or Segmental	0.00576523	0.0646292	0.0892047
TaDEAD-box113-6A	TaDEAD-box130-6D	WGD or Segmental	0.00841118	0.0541003	0.155474
TaDEAD-box114-6A	TaDEAD-box123-6B	WGD or Segmental	0.00480258	0.0652585	0.0735931
TaDEAD-box114-6A	TaDEAD-box131-6D	WGD or Segmental	0.0010611	0.0671233	0.0158082
TaDEAD-box115-6B	TaDEAD-box124-6D	WGD or Segmental	0.0189175	0.0526099	0.35958
TaDEAD-box116-6B	TaDEAD-box125-6D	WGD or Segmental	0.00519213	0.0836216	0.0620907
TaDEAD-box116-6B	TaDEAD-box135-7A	WGD or Segmental	0.0153323	0.641019	0.0239186
TaDEAD-box116-6B	TaDEAD-box138-7B	WGD or Segmental	0.0153323	0.641019	0.0239186
TaDEAD-box116-6B	TaDEAD-box141-7D	WGD or Segmental	0.0163941	0.634309	0.0258456
TaDEAD-box117-6B	TaDEAD-box118-6B	tandemly duplicated	0.079589	0.1477	0.538857
TaDEAD-box117-6B	TaDEAD-box127-6D	WGD or Segmental	0.0232602	0.0375078	0.620143
TaDEAD-box119-6B	TaDEAD-box127-6D	WGD or Segmental	0.0107647	0.0574694	0.187313
TaDEAD-box120-6B	TaDEAD-box128-6D	WGD or Segmental	0.00495665	0.0113692	0.43597
TaDEAD-box121-6B	TaDEAD-box129-6D	WGD or Segmental	0.0330752	0.121259	0.272765
TaDEAD-box122-6B	TaDEAD-box130-6D	WGD or Segmental	0.00577709	0.055714	0.103692
TaDEAD-box123-6B	TaDEAD-box131-6D	WGD or Segmental	0.00373235	0.0839412	0.0444638
TaDEAD-box125-6D	TaDEAD-box135-7A	WGD or Segmental	0.0142748	0.680611	0.0209735
TaDEAD-box125-6D	TaDEAD-box138-7B	WGD or Segmental	0.0142748	0.698066	0.0204491
TaDEAD-box125-6D	TaDEAD-box141-7D	WGD or Segmental	0.0153363	0.665104	0.0230586
TaDEAD-box132-7A	TaDEAD-box136-7B	WGD or Segmental	0.00529121	0.0382836	0.138211
TaDEAD-box132-7A	TaDEAD-box139-7D	WGD or Segmental	0.00848155	0.0367225	0.230963
TaDEAD-box133-7A	TaDEAD-box137-7B	WGD or Segmental	0.0185166	0.114278	0.162032
TaDEAD-box133-7A	TaDEAD-box140-7D	WGD or Segmental	0.00602622	0.0345343	0.174499
TaDEAD-box135-7A	TaDEAD-box138-7B	WGD or Segmental	0	0.0845447	0
TaDEAD-box135-7A	TaDEAD-box141-7D	WGD or Segmental	0.00104813	0.0730727	0.0143436
TaDEAD-box136-7B	TaDEAD-box139-7D	WGD or Segmental	0.00809839	0.0429217	0.188678
TaDEAD-box137-7B	TaDEAD-box140-7D	WGD or Segmental	0.0172777	0.110457	0.15642
TaDEAD-box138-7B	TaDEAD-box141-7D	WGD or Segmental	0.00104813	0.0692449	0.0151365
