# Supplementary material for: Genome-Wide Analysis of DEAD-box RNA Helicase Family in Wheat (Triticum aestivum) and Functional Identification of TaDEAD-box57 in Abiotic Stress Responses
Source: Front Plant Sci. 2021 Dec 9;12:797276. doi: 10.3389/fpls.2021.797276 (PMC8699334; doi:10.3389/fpls.2021.797276)
Supplement: Supplementary Table 4 — Exon and intron numbers of 141 TaDEAD-box genes. [file Table_4.XLSX]

## Sheet: Sheet1
Table S4. Exon and intron numbers of 141 TaDEAD-box genes.
Gene name	Transcript ID	Num of Exon	Num of Intron
TaDEAD-box1-1A	TraesCS1A02G025400.1	1	0
TaDEAD-box2-1A	TraesCS1A02G030500.1	10	9
TaDEAD-box3-1A	TraesCS1A02G174600.1	10	9
TaDEAD-box4-1B	TraesCS1B02G037600.1	10	9
TaDEAD-box5-1B	TraesCS1B02G189900.1	10	9
TaDEAD-box6-1D	TraesCS1D02G025600.1	2	1
TaDEAD-box7-1D	TraesCS1D02G031400.1	10	9
TaDEAD-box8-1D	TraesCS1D02G164500.1	10	9
TaDEAD-box9-2A	TraesCS2A02G128700.1	13	12
TaDEAD-box10-2A	TraesCS2A02G138000.1	11	10
TaDEAD-box11-2A	TraesCS2A02G154800.1	7	6
TaDEAD-box12-2A	TraesCS2A02G222000.1	8	7
TaDEAD-box13-2A	TraesCS2A02G253700.1	7	6
TaDEAD-box14-2A	TraesCS2A02G366700.1	15	14
TaDEAD-box15-2A	TraesCS2A02G370200.2	9	8
TaDEAD-box16-2A	TraesCS2A02G552800.1	8	7
TaDEAD-box17-2B	TraesCS2B02G150800.1	13	12
TaDEAD-box18-2B	TraesCS2B02G161900.1	11	10
TaDEAD-box19-2B	TraesCS2B02G170700.1	2	1
TaDEAD-box20-2B	TraesCS2B02G179900.1	6	5
TaDEAD-box21-2B	TraesCS2B02G247500.1	8	7
TaDEAD-box22-2B	TraesCS2B02G273300.1	7	6
TaDEAD-box23-2B	TraesCS2B02G384300.1	15	14
TaDEAD-box24-2B	TraesCS2B02G387200.1	9	8
TaDEAD-box25-2B	TraesCS2B02G584200.1	8	7
TaDEAD-box26-2D	TraesCS2D02G131200.1	13	12
TaDEAD-box27-2D	TraesCS2D02G141000.1	11	10
TaDEAD-box28-2D	TraesCS2D02G149500.1	2	1
TaDEAD-box29-2D	TraesCS2D02G160100.1	7	6
TaDEAD-box30-2D	TraesCS2D02G228000.1	8	7
TaDEAD-box31-2D	TraesCS2D02G254200.1	7	6
TaDEAD-box32-2D	TraesCS2D02G363700.1	16	15
TaDEAD-box33-2D	TraesCS2D02G366700.1	9	8
TaDEAD-box34-2D	TraesCS2D02G553400.1	8	7
TaDEAD-box35-2D	TraesCS2D02G554300.1	8	7
TaDEAD-box36-3A	TraesCS3A02G100100.1	10	9
TaDEAD-box37-3A	TraesCS3A02G100200.1	8	7
TaDEAD-box38-3A	TraesCS3A02G103700.1	10	9
TaDEAD-box39-3A	TraesCS3A02G112800.1	9	8
TaDEAD-box40-3A	TraesCS3A02G122100.1	3	2
TaDEAD-box41-3A	TraesCS3A02G130200.2	13	12
TaDEAD-box42-3A	TraesCS3A02G194200.2	8	7
TaDEAD-box43-3A	TraesCS3A02G222500.1	10	9
TaDEAD-box44-3A	TraesCS3A02G222700.1	10	9
TaDEAD-box45-3A	TraesCS3A02G416900.1	10	9
TaDEAD-box46-3B	TraesCS3B02G116900.1	10	9
TaDEAD-box47-3B	TraesCS3B02G117000.1	9	8
TaDEAD-box48-3B	TraesCS3B02G121100.1	10	9
TaDEAD-box49-3B	TraesCS3B02G131400.1	9	8
TaDEAD-box50-3B	TraesCS3B02G141300.1	2	1
TaDEAD-box51-3B	TraesCS3B02G149300.8	12	11
TaDEAD-box52-3B	TraesCS3B02G193400.3	9	8
TaDEAD-box53-3B	TraesCS3B02G208800.1	10	9
TaDEAD-box54-3B	TraesCS3B02G230800.2	8	7
TaDEAD-box55-3B	TraesCS3B02G252600.1	10	9
TaDEAD-box56-3B	TraesCS3B02G252700.1	9	8
TaDEAD-box57-3B	TraesCS3B02G451900.1	10	9
TaDEAD-box58-3D	TraesCS3D02G100800.1	10	9
TaDEAD-box59-3D	TraesCS3D02G100900.1	9	8
TaDEAD-box60-3D	TraesCS3D02G106000.1	11	10
TaDEAD-box61-3D	TraesCS3D02G131100.8	14	13
TaDEAD-box62-3D	TraesCS3D02G202500.3	7	6
TaDEAD-box63-3D	TraesCS3D02G230300.1	10	9
TaDEAD-box64-3D	TraesCS3D02G230400.2	10	9
TaDEAD-box65-3D	TraesCS3D02G412400.1	10	9
TaDEAD-box66-4A	TraesCS4A02G121700.1	5	4
TaDEAD-box67-4A	TraesCS4A02G141400.1	6	5
TaDEAD-box68-4A	TraesCS4A02G255900.1	15	14
TaDEAD-box69-4B	TraesCS4B02G126000.1	6	5
TaDEAD-box70-4B	TraesCS4B02G181800.1	5	4
TaDEAD-box71-4B	TraesCS4B02G341100.1	11	10
TaDEAD-box72-4D	TraesCS4D02G148700.1	6	5
TaDEAD-box73-4D	TraesCS4D02G184200.1	5	4
TaDEAD-box74-4D	TraesCS4D02G272900.1	7	6
TaDEAD-box75-4D	TraesCS4D02G337100.1	11	10
TaDEAD-box76-5A	TraesCS5A02G042300.1	1	0
TaDEAD-box77-5A	TraesCS5A02G047300.2	7	6
TaDEAD-box78-5A	TraesCS5A02G114200.1	12	11
TaDEAD-box79-5A	TraesCS5A02G114400.1	12	11
TaDEAD-box80-5A	TraesCS5A02G153700.1	2	1
TaDEAD-box81-5A	TraesCS5A02G200900.1	6	5
TaDEAD-box82-5A	TraesCS5A02G308900.1	13	12
TaDEAD-box83-5A	TraesCS5A02G375900.1	1	0
TaDEAD-box84-5A	TraesCS5A02G454600.1	7	6
TaDEAD-box85-5A	TraesCS5A02G510500.1	11	10
TaDEAD-box86-5B	TraesCS5B02G052100.1	7	6
TaDEAD-box87-5B	TraesCS5B02G120400.1	12	11
TaDEAD-box88-5B	TraesCS5B02G120500.1	12	11
TaDEAD-box89-5B	TraesCS5B02G152200.1	2	1
TaDEAD-box90-5B	TraesCS5B02G199500.1	7	6
TaDEAD-box91-5B	TraesCS5B02G309500.1	13	12
TaDEAD-box92-5B	TraesCS5B02G378100.1	1	0
TaDEAD-box93-5B	TraesCS5B02G464500.2	7	6
TaDEAD-box94-5B	TraesCS5B02G504900.1	10	9
TaDEAD-box95-5D	TraesCS5D02G050600.1	3	2
TaDEAD-box96-5D	TraesCS5D02G057800.1	7	6
TaDEAD-box97-5D	TraesCS5D02G125100.1	12	11
TaDEAD-box98-5D	TraesCS5D02G127000.1	12	11
TaDEAD-box99-5D	TraesCS5D02G159000.1	2	1
TaDEAD-box100-5D	TraesCS5D02G206600.1	7	6
TaDEAD-box101-5D	TraesCS5D02G315900.1	13	12
TaDEAD-box102-5D	TraesCS5D02G385400.1	1	0
TaDEAD-box103-5D	TraesCS5D02G465100.1	8	7
TaDEAD-box104-6A	TraesCS6A02G114900.1	13	12
TaDEAD-box105-6A	TraesCS6A02G116200.1	4	3
TaDEAD-box106-6A	TraesCS6A02G181300.1	4	3
TaDEAD-box107-6A	TraesCS6A02G186600.1	7	6
TaDEAD-box108-6A	TraesCS6A02G186800.1	7	6
TaDEAD-box109-6A	TraesCS6A02G234000.1	2	1
TaDEAD-box110-6A	TraesCS6A02G236800.1	10	9
TaDEAD-box111-6A	TraesCS6A02G312900.1	12	11
TaDEAD-box112-6A	TraesCS6A02G356000.1	12	11
TaDEAD-box113-6A	TraesCS6A02G409100.1	10	9
TaDEAD-box114-6A	TraesCS6A02G416700.1	8	7
TaDEAD-box115-6B	TraesCS6B02G142500.1	13	12
TaDEAD-box116-6B	TraesCS6B02G144000.1	5	4
TaDEAD-box117-6B	TraesCS6B02G217700.1	8	7
TaDEAD-box118-6B	TraesCS6B02G217800.1	4	3
TaDEAD-box119-6B	TraesCS6B02G262800.1	2	1
TaDEAD-box120-6B	TraesCS6B02G265300.1	10	9
TaDEAD-box121-6B	TraesCS6B02G342900.1	13	12
TaDEAD-box122-6B	TraesCS6B02G455000.1	14	13
TaDEAD-box123-6B	TraesCS6B02G472700.1	9	8
TaDEAD-box124-6D	TraesCS6D02G103400.1	13	12
TaDEAD-box125-6D	TraesCS6D02G105000.1	5	4
TaDEAD-box126-6D	TraesCS6D02G168500.2	4	3
TaDEAD-box127-6D	TraesCS6D02G173700.3	7	6
TaDEAD-box128-6D	TraesCS6D02G219400.1	10	9
TaDEAD-box129-6D	TraesCS6D02G292400.1	13	12
TaDEAD-box130-6D	TraesCS6D02G392700.1	12	11
TaDEAD-box131-6D	TraesCS6D02G401900.1	8	7
TaDEAD-box132-7A	TraesCS7A02G298800.3	2	1
TaDEAD-box133-7A	TraesCS7A02G350700.1	11	10
TaDEAD-box134-7A	TraesCS7A02G374000.1	7	6
TaDEAD-box135-7A	TraesCS7A02G419400.1	6	5
TaDEAD-box136-7B	TraesCS7B02G187000.1	2	1
TaDEAD-box137-7B	TraesCS7B02G232200.1	11	10
TaDEAD-box138-7B	TraesCS7B02G320000.1	6	5
TaDEAD-box139-7D	TraesCS7D02G294500.1	3	2
TaDEAD-box140-7D	TraesCS7D02G328100.1	11	10
TaDEAD-box141-7D	TraesCS7D02G412200.1	6	5
