# Supplementary material for: Genome-Wide Analysis of DEAD-box RNA Helicase Family in Wheat (Triticum aestivum) and Functional Identification of TaDEAD-box57 in Abiotic Stress Responses
Source: Front Plant Sci. 2021 Dec 9;12:797276. doi: 10.3389/fpls.2021.797276 (PMC8699334; doi:10.3389/fpls.2021.797276)
Supplement: Supplementary Table 5 — List of conserved motifs inTaDEAD-box proteins. [file Table_5.xlsx]

## Sheet: Sheet1
TableS5. List of conserved motifs in TaDEAD-box proteins.
Motif	Width	Amino acid sequence
1	29	DIPBVDLVINYDLPNDPEDYIHRVGRTGR
2	41	RGLGFPASAIHGDKDQQEREKALSEFRSGKSPILVATDVAA
3	24	RDVJGIAKTGSGKTLAFLLPIJZH
4	29	VKYLVLDEADRMLDMGFEPQIEKIVRQLP
5	21	LEKGVDIVVATPGRLJDLLER
6	21	ALVLAPTRELAVQIEDVAKKL
7	29	KRQTLLFSATMPKEVEELARKFLNKPVRI
8	17	JRAKGFERPTPIQAAAJ
9	21	GKKGVAITFVTPEDERFLRDJ
10	34	KFDTLCDLFDTLAITQSVIFCNTRRKVEWLTEKI
11	11	GSKVIVFVSTK
12	29	LATNDDIQQEVEVVPEDEKFSRLYELLRK
13	29	RIEITVSGREVPPPVRTFEELGFPEPJLR
14	21	KRDELTLEGIKQFYVFVEKEE
15	15	STCVYGGAPKGPQIR
