# Supplementary material for: Genome-Wide Analysis of DEAD-box RNA Helicase Family in Wheat (Triticum aestivum) and Functional Identification of TaDEAD-box57 in Abiotic Stress Responses
Source: Front Plant Sci. 2021 Dec 9;12:797276. doi: 10.3389/fpls.2021.797276 (PMC8699334; doi:10.3389/fpls.2021.797276)
Supplement: Supplementary Table 6 — Cis-elements in the promoter region of 141 TaDEAD-box genes. [file Table_6.xlsx]

## Sheet: Sheet1
TableS6. Cis-elements in the promoter region of 141 TaDEAD-box genes.
Gene name	Transcript ID	Cis-element name	Sequence	Position	Length	Stand	Origin	Origin Function
TaDEAD-box17-2BA3:A30A1A3:A27A3:A46A1A3:A27A3:A62A1AA3:A27	TraesCS2B02G150800.1	Unnamed__1	GAATTTAATTAA	1427	11	+	Glycine max	60K protein binding site
TaDEAD-box39-3A	TraesCS3A02G112800.1	Unnamed__1	GAATTTAATTAA	528	11	+	Glycine max	60K protein binding site
TaDEAD-box39-3A	TraesCS3A02G112800.1	Unnamed__1	GAATTTAATTAA	1677	11	+	Glycine max	60K protein binding site
TaDEAD-box3-1A	TraesCS1A02G174600.1	TGA-element	AACGAC	1032	6	-	Brassica oleracea	auxin-responsive element
TaDEAD-box3-1A	TraesCS1A02G174600.1	TGA-element	AACGAC	1424	6	-	Brassica oleracea	auxin-responsive element
TaDEAD-box4-1B	TraesCS1B02G037600.1	TGA-element	AACGAC	1556	6	+	Brassica oleracea	auxin-responsive element
TaDEAD-box4-1B	TraesCS1B02G037600.1	TGA-element	AACGAC	1886	6	+	Brassica oleracea	auxin-responsive element
TaDEAD-box5-1B	TraesCS1B02G189900.1	TGA-element	AACGAC	1593	6	-	Brassica oleracea	auxin-responsive element
TaDEAD-box7-1D	TraesCS1D02G031400.1	TGA-element	AACGAC	1556	6	+	Brassica oleracea	auxin-responsive element
TaDEAD-box10-2A	TraesCS2A02G138000.1	TGA-element	AACGAC	1404	6	+	Brassica oleracea	auxin-responsive element
TaDEAD-box15-2A	TraesCS2A02G370200.2	TGA-element	AACGAC	1283	6	-	Brassica oleracea	auxin-responsive element
TaDEAD-box16-2A	TraesCS2A02G552800.1	TGA-element	AACGAC	1237	6	+	Brassica oleracea	auxin-responsive element
TaDEAD-box24-2B	TraesCS2B02G387200.1	TGA-element	AACGAC	1017	6	-	Brassica oleracea	auxin-responsive element
TaDEAD-box34-2D	TraesCS2D02G553400.1	TGA-element	AACGAC	1621	6	+	Brassica oleracea	auxin-responsive element
TaDEAD-box37-3A	TraesCS3A02G100200.1	TGA-element	AACGAC	38	6	+	Brassica oleracea	auxin-responsive element
TaDEAD-box39-3A	TraesCS3A02G112800.1	TGA-element	AACGAC	1412	6	-	Brassica oleracea	auxin-responsive element
TaDEAD-box40-3A	TraesCS3A02G122100.1	TGA-element	AACGAC	1143	6	-	Brassica oleracea	auxin-responsive element
TaDEAD-box45-3A	TraesCS3A02G416900.1	TGA-element	AACGAC	445	6	-	Brassica oleracea	auxin-responsive element
TaDEAD-box48-3B	TraesCS3B02G121100.1	TGA-element	AACGAC	378	6	+	Brassica oleracea	auxin-responsive element
TaDEAD-box49-3B	TraesCS3B02G131400.1	TGA-element	AACGAC	1327	6	-	Brassica oleracea	auxin-responsive element
TaDEAD-box49-3B	TraesCS3B02G131400.1	TGA-element	AACGAC	1349	6	-	Brassica oleracea	auxin-responsive element
TaDEAD-box49-3B	TraesCS3B02G131400.1	TGA-element	AACGAC	1445	6	+	Brassica oleracea	auxin-responsive element
TaDEAD-box50-3B	TraesCS3B02G141300.1	TGA-element	AACGAC	123	6	-	Brassica oleracea	auxin-responsive element
TaDEAD-box52-3B	TraesCS3B02G193400.3	TGA-element	AACGAC	1608	6	+	Brassica oleracea	auxin-responsive element
TaDEAD-box56-3B	TraesCS3B02G252700.1	TGA-element	AACGAC	1983	6	-	Brassica oleracea	auxin-responsive element
TaDEAD-box58-3D	TraesCS3D02G100800.1	TGA-element	AACGAC	553	6	-	Brassica oleracea	auxin-responsive element
TaDEAD-box58-3D	TraesCS3D02G100800.1	TGA-element	AACGAC	1279	6	+	Brassica oleracea	auxin-responsive element
TaDEAD-box67-4A	TraesCS4A02G141400.1	TGA-element	AACGAC	965	6	-	Brassica oleracea	auxin-responsive element
TaDEAD-box69-4B	TraesCS4B02G126000.1	TGA-element	AACGAC	1708	6	+	Brassica oleracea	auxin-responsive element
TaDEAD-box72-4D	TraesCS4D02G148700.1	TGA-element	AACGAC	1123	6	-	Brassica oleracea	auxin-responsive element
TaDEAD-box72-4D	TraesCS4D02G148700.1	TGA-element	AACGAC	1661	6	+	Brassica oleracea	auxin-responsive element
TaDEAD-box72-4D	TraesCS4D02G148700.1	TGA-element	AACGAC	1786	6	+	Brassica oleracea	auxin-responsive element
TaDEAD-box77-5A	TraesCS5A02G047300.2	TGA-element	AACGAC	379	6	-	Brassica oleracea	auxin-responsive element
TaDEAD-box80-5A	TraesCS5A02G153700.1	TGA-element	AACGAC	826	6	+	Brassica oleracea	auxin-responsive element
TaDEAD-box80-5A	TraesCS5A02G153700.1	TGA-element	AACGAC	1414	6	-	Brassica oleracea	auxin-responsive element
TaDEAD-box81-5A	TraesCS5A02G200900.1	TGA-element	AACGAC	1376	6	+	Brassica oleracea	auxin-responsive element
TaDEAD-box81-5A	TraesCS5A02G200900.1	TGA-element	AACGAC	1992	6	+	Brassica oleracea	auxin-responsive element
TaDEAD-box89-5B	TraesCS5B02G152200.1	TGA-element	AACGAC	860	6	+	Brassica oleracea	auxin-responsive element
TaDEAD-box89-5B	TraesCS5B02G152200.1	TGA-element	AACGAC	1437	6	-	Brassica oleracea	auxin-responsive element
TaDEAD-box90-5B	TraesCS5B02G199500.1	TGA-element	AACGAC	388	6	-	Brassica oleracea	auxin-responsive element
TaDEAD-box90-5B	TraesCS5B02G199500.1	TGA-element	AACGAC	1992	6	+	Brassica oleracea	auxin-responsive element
TaDEAD-box92-5B	TraesCS5B02G378100.1	TGA-element	AACGAC	1440	6	+	Brassica oleracea	auxin-responsive element
TaDEAD-box92-5B	TraesCS5B02G378100.1	TGA-element	AACGAC	1464	6	+	Brassica oleracea	auxin-responsive element
TaDEAD-box92-5B	TraesCS5B02G378100.1	TGA-element	AACGAC	1480	6	-	Brassica oleracea	auxin-responsive element
TaDEAD-box97-5D	TraesCS5D02G125100.1	TGA-element	AACGAC	1086	6	-	Brassica oleracea	auxin-responsive element
TaDEAD-box99-5D	TraesCS5D02G159000.1	TGA-element	AACGAC	566	6	+	Brassica oleracea	auxin-responsive element
TaDEAD-box99-5D	TraesCS5D02G159000.1	TGA-element	AACGAC	1139	6	-	Brassica oleracea	auxin-responsive element
TaDEAD-box100-5D	TraesCS5D02G206600.1	TGA-element	AACGAC	1992	6	+	Brassica oleracea	auxin-responsive element
TaDEAD-box104-6A	TraesCS6A02G114900.1	TGA-element	AACGAC	1046	6	-	Brassica oleracea	auxin-responsive element
TaDEAD-box104-6A	TraesCS6A02G114900.1	TGA-element	AACGAC	1755	6	+	Brassica oleracea	auxin-responsive element
TaDEAD-box110-6A	TraesCS6A02G236800.1	TGA-element	AACGAC	1416	6	+	Brassica oleracea	auxin-responsive element
TaDEAD-box116-6B	TraesCS6B02G144000.1	TGA-element	AACGAC	207	6	-	Brassica oleracea	auxin-responsive element
TaDEAD-box117-6B	TraesCS6B02G217700.1	TGA-element	AACGAC	1460	6	+	Brassica oleracea	auxin-responsive element
TaDEAD-box121-6B	TraesCS6B02G342900.1	TGA-element	AACGAC	1666	6	+	Brassica oleracea	auxin-responsive element
TaDEAD-box128-6D	TraesCS6D02G219400.1	TGA-element	AACGAC	71	6	+	Brassica oleracea	auxin-responsive element
TaDEAD-box129-6D	TraesCS6D02G292400.1	TGA-element	AACGAC	225	6	+	Brassica oleracea	auxin-responsive element
TaDEAD-box129-6D	TraesCS6D02G292400.1	TGA-element	AACGAC	291	6	+	Brassica oleracea	auxin-responsive element
TaDEAD-box129-6D	TraesCS6D02G292400.1	TGA-element	AACGAC	491	6	-	Brassica oleracea	auxin-responsive element
TaDEAD-box131-6D	TraesCS6D02G401900.1	TGA-element	AACGAC	205	6	+	Brassica oleracea	auxin-responsive element
TaDEAD-box133-7A	TraesCS7A02G350700.1	TGA-element	AACGAC	964	6	-	Brassica oleracea	auxin-responsive element
TaDEAD-box134-7A	TraesCS7A02G374000.1	TGA-element	AACGAC	305	6	+	Brassica oleracea	auxin-responsive element
TaDEAD-box137-7B	TraesCS7B02G232200.1	TGA-element	AACGAC	722	6	-	Brassica oleracea	auxin-responsive element
TaDEAD-box140-7D	TraesCS7D02G328100.1	TGA-element	AACGAC	1406	6	+	Brassica oleracea	auxin-responsive element
TaDEAD-box141-7D	TraesCS7D02G412200.1	TGA-element	AACGAC	1960	6	-	Brassica oleracea	auxin-responsive element
TaDEAD-box15-2A	TraesCS2A02G370200.2	AT-rich element	ATAGAAATCAA	1434	10	-	Glycine max	binding site of AT-rich DNA binding protein (ATBP-1)
TaDEAD-box17-2B	TraesCS2B02G150800.1	AT-rich element	ATAGAAATCAA	1551	10	+	Glycine max	binding site of AT-rich DNA binding protein (ATBP-1)
TaDEAD-box24-2B	TraesCS2B02G387200.1	AT-rich element	ATAGAAATCAA	1167	10	-	Glycine max	binding site of AT-rich DNA binding protein (ATBP-1)
TaDEAD-box27-2D	TraesCS2D02G141000.1	AT-rich element	ATAGAAATCAA	872	10	+	Glycine max	binding site of AT-rich DNA binding protein (ATBP-1)
TaDEAD-box33-2D	TraesCS2D02G366700.1	AT-rich element	ATAGAAATCAA	1431	10	-	Glycine max	binding site of AT-rich DNA binding protein (ATBP-1)
TaDEAD-box34-2D	TraesCS2D02G553400.1	AT-rich element	ATAGAAATCAA	531	10	+	Glycine max	binding site of AT-rich DNA binding protein (ATBP-1)
TaDEAD-box40-3A	TraesCS3A02G122100.1	AT-rich element	ATAGAAATCAA	742	10	-	Glycine max	binding site of AT-rich DNA binding protein (ATBP-1)
TaDEAD-box40-3A	TraesCS3A02G122100.1	AT-rich element	ATAGAAATCAA	845	10	+	Glycine max	binding site of AT-rich DNA binding protein (ATBP-1)
TaDEAD-box42-3A	TraesCS3A02G194200.2	AT-rich element	ATAGAAATCAA	115	10	+	Glycine max	binding site of AT-rich DNA binding protein (ATBP-1)
TaDEAD-box42-3A	TraesCS3A02G194200.2	AT-rich element	ATAGAAATCAA	1269	10	+	Glycine max	binding site of AT-rich DNA binding protein (ATBP-1)
TaDEAD-box43-3A	TraesCS3A02G222500.1	AT-rich element	ATAGAAATCAA	371	10	+	Glycine max	binding site of AT-rich DNA binding protein (ATBP-1)
TaDEAD-box46-3B	TraesCS3B02G116900.1	AT-rich element	ATAGAAATCAA	255	10	+	Glycine max	binding site of AT-rich DNA binding protein (ATBP-1)
TaDEAD-box56-3B	TraesCS3B02G252700.1	AT-rich element	ATAGAAATCAA	318	10	+	Glycine max	binding site of AT-rich DNA binding protein (ATBP-1)
TaDEAD-box62-3D	TraesCS3D02G202500.3	AT-rich element	ATAGAAATCAA	106	10	+	Glycine max	binding site of AT-rich DNA binding protein (ATBP-1)
TaDEAD-box67-4A	TraesCS4A02G141400.1	AT-rich element	ATAGAAATCAA	656	10	+	Glycine max	binding site of AT-rich DNA binding protein (ATBP-1)
TaDEAD-box68-4A	TraesCS4A02G255900.1	AT-rich element	ATAGAAATCAA	1289	10	-	Glycine max	binding site of AT-rich DNA binding protein (ATBP-1)
TaDEAD-box87-5B	TraesCS5B02G120400.1	AT-rich element	ATAGAAATCAA	534	10	-	Glycine max	binding site of AT-rich DNA binding protein (ATBP-1)
TaDEAD-box88-5B	TraesCS5B02G120500.1	AT-rich element	ATAGAAATCAA	922	10	-	Glycine max	binding site of AT-rich DNA binding protein (ATBP-1)
TaDEAD-box97-5D	TraesCS5D02G125100.1	AT-rich element	ATAGAAATCAA	1567	10	-	Glycine max	binding site of AT-rich DNA binding protein (ATBP-1)
TaDEAD-box2-1A	TraesCS1A02G030500.1	MSA-like	(T/C)C(T/C)AACGG(T/C)(T/C)A	1391	9	+	Catharanthus roseus	cis-acting element involved in cell cycle regulation
TaDEAD-box24-2B	TraesCS2B02G387200.1	MSA-like	TCAAACGGT	375	9	-	Catharanthus roseus	cis-acting element involved in cell cycle regulation
TaDEAD-box34-2D	TraesCS2D02G553400.1	MSA-like	(T/C)C(T/C)AACGG(T/C)(T/C)A	1103	8.5	-	Catharanthus roseus	cis-acting element involved in cell cycle regulation
TaDEAD-box34-2D	TraesCS2D02G553400.1	MSA-like	TCCAACGGT	1105	9	-	Catharanthus roseus	cis-acting element involved in cell cycle regulation
TaDEAD-box40-3A	TraesCS3A02G122100.1	MSA-like	TCAAACGGT	1426	9	-	Catharanthus roseus	cis-acting element involved in cell cycle regulation
TaDEAD-box46-3B	TraesCS3B02G116900.1	MSA-like	(T/C)C(T/C)AACGG(T/C)(T/C)A	689	9	-	Catharanthus roseus	cis-acting element involved in cell cycle regulation
TaDEAD-box50-3B	TraesCS3B02G141300.1	MSA-like	TCAAACGGT	412	9	-	Catharanthus roseus	cis-acting element involved in cell cycle regulation
TaDEAD-box71-4B	TraesCS4B02G341100.1	MSA-like	(T/C)C(T/C)AACGG(T/C)(T/C)A	1414	8.5	-	Catharanthus roseus	cis-acting element involved in cell cycle regulation
TaDEAD-box90-5B	TraesCS5B02G199500.1	MSA-like	(T/C)C(T/C)AACGG(T/C)(T/C)A	1781	8.5	+	Catharanthus roseus	cis-acting element involved in cell cycle regulation
TaDEAD-box103-5D	TraesCS5D02G465100.1	MSA-like	(T/C)C(T/C)AACGG(T/C)(T/C)A	337	8.5	-	Catharanthus roseus	cis-acting element involved in cell cycle regulation
TaDEAD-box108-6A	TraesCS6A02G186800.1	MSA-like	(T/C)C(T/C)AACGG(T/C)(T/C)A	1127	9	-	Catharanthus roseus	cis-acting element involved in cell cycle regulation
TaDEAD-box117-6B	TraesCS6B02G217700.1	MSA-like	(T/C)C(T/C)AACGG(T/C)(T/C)A	1090	9	-	Catharanthus roseus	cis-acting element involved in cell cycle regulation
TaDEAD-box127-6D	TraesCS6D02G173700.3	MSA-like	(T/C)C(T/C)AACGG(T/C)(T/C)A	1083	8.5	-	Catharanthus roseus	cis-acting element involved in cell cycle regulation
TaDEAD-box129-6D	TraesCS6D02G292400.1	MSA-like	(T/C)C(T/C)AACGG(T/C)(T/C)A	343	8.5	+	Catharanthus roseus	cis-acting element involved in cell cycle regulation
TaDEAD-box133-7A	TraesCS7A02G350700.1	MSA-like	(T/C)C(T/C)AACGG(T/C)(T/C)A	1648	8.5	-	Catharanthus roseus	cis-acting element involved in cell cycle regulation
TaDEAD-box140-7D	TraesCS7D02G328100.1	MSA-like	(T/C)C(T/C)AACGG(T/C)(T/C)A	419	9	-	Catharanthus roseus	cis-acting element involved in cell cycle regulation
TaDEAD-box140-7D	TraesCS7D02G328100.1	MSA-like	(T/C)C(T/C)AACGG(T/C)(T/C)A	1551	8.5	-	Catharanthus roseus	cis-acting element involved in cell cycle regulation
TaDEAD-box3-1A	TraesCS1A02G174600.1	TC-rich repeats	ATTCTCTAAC	923	9	-	Nicotiana tabacum	cis-acting element involved in defense and stress responsiveness
TaDEAD-box11-2A	TraesCS2A02G154800.1	TC-rich repeats	GTTTTCTTAC	641	9	+	Nicotiana tabacum	cis-acting element involved in defense and stress responsiveness
TaDEAD-box17-2B	TraesCS2B02G150800.1	TC-rich repeats	GTTTTCTTAC	182	9	+	Nicotiana tabacum	cis-acting element involved in defense and stress responsiveness
TaDEAD-box20-2B	TraesCS2B02G179900.1	TC-rich repeats	GTTTTCTTAC	1466	9	+	Nicotiana tabacum	cis-acting element involved in defense and stress responsiveness
TaDEAD-box23-2B	TraesCS2B02G384300.1	TC-rich repeats	ATTCTCTAAC	555	9	+	Nicotiana tabacum	cis-acting element involved in defense and stress responsiveness
TaDEAD-box23-2B	TraesCS2B02G384300.1	TC-rich repeats	GTTTTCTTAC	604	9	-	Nicotiana tabacum	cis-acting element involved in defense and stress responsiveness
TaDEAD-box25-2B	TraesCS2B02G584200.1	TC-rich repeats	GTTTTCTTAC	530	9	+	Nicotiana tabacum	cis-acting element involved in defense and stress responsiveness
TaDEAD-box35-2D	TraesCS2D02G554300.1	TC-rich repeats	GTTTTCTTAC	399	9	+	Nicotiana tabacum	cis-acting element involved in defense and stress responsiveness
TaDEAD-box38-3A	TraesCS3A02G103700.1	TC-rich repeats	ATTCTCTAAC	236	9	-	Nicotiana tabacum	cis-acting element involved in defense and stress responsiveness
TaDEAD-box41-3A	TraesCS3A02G130200.2	TC-rich repeats	GTTTTCTTAC	181	9	-	Nicotiana tabacum	cis-acting element involved in defense and stress responsiveness
TaDEAD-box41-3A	TraesCS3A02G130200.2	TC-rich repeats	GTTTTCTTAC	1029	9	-	Nicotiana tabacum	cis-acting element involved in defense and stress responsiveness
TaDEAD-box48-3B	TraesCS3B02G121100.1	TC-rich repeats	ATTCTCTAAC	178	9	-	Nicotiana tabacum	cis-acting element involved in defense and stress responsiveness
TaDEAD-box49-3B	TraesCS3B02G131400.1	TC-rich repeats	ATTCTCTAAC	320	9	-	Nicotiana tabacum	cis-acting element involved in defense and stress responsiveness
TaDEAD-box54-3B	TraesCS3B02G230800.2	TC-rich repeats	GTTTTCTTAC	1345	9	+	Nicotiana tabacum	cis-acting element involved in defense and stress responsiveness
TaDEAD-box57-3B	TraesCS3B02G451900.1	TC-rich repeats	GTTTTCTTAC	642	9	+	Nicotiana tabacum	cis-acting element involved in defense and stress responsiveness
TaDEAD-box60-3D	TraesCS3D02G106000.1	TC-rich repeats	ATTCTCTAAC	235	9	-	Nicotiana tabacum	cis-acting element involved in defense and stress responsiveness
TaDEAD-box62-3D	TraesCS3D02G202500.3	TC-rich repeats	GTTTTCTTAC	1629	9	+	Nicotiana tabacum	cis-acting element involved in defense and stress responsiveness
TaDEAD-box67-4A	TraesCS4A02G141400.1	TC-rich repeats	GTTTTCTTAC	1442	9	+	Nicotiana tabacum	cis-acting element involved in defense and stress responsiveness
TaDEAD-box73-4D	TraesCS4D02G184200.1	TC-rich repeats	GTTTTCTTAC	520	9	+	Nicotiana tabacum	cis-acting element involved in defense and stress responsiveness
TaDEAD-box78-5A	TraesCS5A02G114200.1	TC-rich repeats	GTTTTCTTAC	1396	9	-	Nicotiana tabacum	cis-acting element involved in defense and stress responsiveness
TaDEAD-box83-5A	TraesCS5A02G375900.1	TC-rich repeats	ATTCTCTAAC	1309	9	+	Nicotiana tabacum	cis-acting element involved in defense and stress responsiveness
TaDEAD-box96-5D	TraesCS5D02G057800.1	TC-rich repeats	GTTTTCTTAC	546	10	+	Nicotiana tabacum	cis-acting element involved in defense and stress responsiveness
TaDEAD-box102-5D	TraesCS5D02G385400.1	TC-rich repeats	ATTCTCTAAC	202	9	+	Nicotiana tabacum	cis-acting element involved in defense and stress responsiveness
TaDEAD-box104-6A	TraesCS6A02G114900.1	TC-rich repeats	GTTTTCTTAC	548	9	-	Nicotiana tabacum	cis-acting element involved in defense and stress responsiveness
TaDEAD-box109-6A	TraesCS6A02G234000.1	TC-rich repeats	GTTTTCTTAC	649	9	-	Nicotiana tabacum	cis-acting element involved in defense and stress responsiveness
TaDEAD-box111-6A	TraesCS6A02G312900.1	TC-rich repeats	ATTCTCTAAC	829	9	+	Nicotiana tabacum	cis-acting element involved in defense and stress responsiveness
TaDEAD-box112-6A	TraesCS6A02G356000.1	TC-rich repeats	GTTTTCTTAC	1678	9	+	Nicotiana tabacum	cis-acting element involved in defense and stress responsiveness
TaDEAD-box116-6B	TraesCS6B02G144000.1	TC-rich repeats	GTTTTCTTAC	453	9	-	Nicotiana tabacum	cis-acting element involved in defense and stress responsiveness
TaDEAD-box117-6B	TraesCS6B02G217700.1	TC-rich repeats	GTTTTCTTAC	562	9	+	Nicotiana tabacum	cis-acting element involved in defense and stress responsiveness
TaDEAD-box118-6B	TraesCS6B02G217800.1	TC-rich repeats	ATTCTCTAAC	1980	9	-	Nicotiana tabacum	cis-acting element involved in defense and stress responsiveness
TaDEAD-box119-6B	TraesCS6B02G262800.1	TC-rich repeats	ATTCTCTAAC	821	9	+	Nicotiana tabacum	cis-acting element involved in defense and stress responsiveness
TaDEAD-box119-6B	TraesCS6B02G262800.1	TC-rich repeats	ATTCTCTAAC	1784	9	+	Nicotiana tabacum	cis-acting element involved in defense and stress responsiveness
TaDEAD-box127-6D	TraesCS6D02G173700.3	TC-rich repeats	GTTTTCTTAC	565	9	+	Nicotiana tabacum	cis-acting element involved in defense and stress responsiveness
TaDEAD-box134-7A	TraesCS7A02G374000.1	TC-rich repeats	GTTTTCTTAC	1409	9	+	Nicotiana tabacum	cis-acting element involved in defense and stress responsiveness
TaDEAD-box2-1A	TraesCS1A02G030500.1	TATC-box	TATCCCA	904	7	+	Oryza sativa	cis-acting element involved in gibberellin-responsiveness
TaDEAD-box14-2A	TraesCS2A02G366700.1	TATC-box	TATCCCA	535	7	+	Oryza sativa	cis-acting element involved in gibberellin-responsiveness
TaDEAD-box37-3A	TraesCS3A02G100200.1	TATC-box	TATCCCA	315	7	-	Oryza sativa	cis-acting element involved in gibberellin-responsiveness
TaDEAD-box63-3D	TraesCS3D02G230300.1	TATC-box	TATCCCA	1079	7	+	Oryza sativa	cis-acting element involved in gibberellin-responsiveness
TaDEAD-box79-5A	TraesCS5A02G114400.1	TATC-box	TATCCCA	1446	7	-	Oryza sativa	cis-acting element involved in gibberellin-responsiveness
TaDEAD-box90-5B	TraesCS5B02G199500.1	TATC-box	TATCCCA	1978	7	+	Oryza sativa	cis-acting element involved in gibberellin-responsiveness
TaDEAD-box96-5D	TraesCS5D02G057800.1	TATC-box	TATCCCA	1086	7	+	Oryza sativa	cis-acting element involved in gibberellin-responsiveness
TaDEAD-box100-5D	TraesCS5D02G206600.1	TATC-box	TATCCCA	876	7	+	Oryza sativa	cis-acting element involved in gibberellin-responsiveness
TaDEAD-box105-6A	TraesCS6A02G116200.1	TATC-box	TATCCCA	1981	7	-	Oryza sativa	cis-acting element involved in gibberellin-responsiveness
TaDEAD-box107-6A	TraesCS6A02G186600.1	TATC-box	TATCCCA	284	7	-	Oryza sativa	cis-acting element involved in gibberellin-responsiveness
TaDEAD-box108-6A	TraesCS6A02G186800.1	TATC-box	TATCCCA	1908	7	-	Oryza sativa	cis-acting element involved in gibberellin-responsiveness
TaDEAD-box113-6A	TraesCS6A02G409100.1	TATC-box	TATCCCA	144	7	+	Oryza sativa	cis-acting element involved in gibberellin-responsiveness
TaDEAD-box114-6A	TraesCS6A02G416700.1	TATC-box	TATCCCA	426	7	-	Oryza sativa	cis-acting element involved in gibberellin-responsiveness
TaDEAD-box114-6A	TraesCS6A02G416700.1	TATC-box	TATCCCA	1190	7	-	Oryza sativa	cis-acting element involved in gibberellin-responsiveness
TaDEAD-box117-6B	TraesCS6B02G217700.1	TATC-box	TATCCCA	1908	7	-	Oryza sativa	cis-acting element involved in gibberellin-responsiveness
TaDEAD-box123-6B	TraesCS6B02G472700.1	TATC-box	TATCCCA	1513	7	+	Oryza sativa	cis-acting element involved in gibberellin-responsiveness
TaDEAD-box125-6D	TraesCS6D02G105000.1	TATC-box	TATCCCA	89	7	-	Oryza sativa	cis-acting element involved in gibberellin-responsiveness
TaDEAD-box125-6D	TraesCS6D02G105000.1	TATC-box	TATCCCA	1981	7	-	Oryza sativa	cis-acting element involved in gibberellin-responsiveness
TaDEAD-box127-6D	TraesCS6D02G173700.3	TATC-box	TATCCCA	1908	7	-	Oryza sativa	cis-acting element involved in gibberellin-responsiveness
TaDEAD-box128-6D	TraesCS6D02G219400.1	TATC-box	TATCCCA	228	7	+	Oryza sativa	cis-acting element involved in gibberellin-responsiveness
TaDEAD-box132-7A	TraesCS7A02G298800.3	TATC-box	TATCCCA	347	7	-	Oryza sativa	cis-acting element involved in gibberellin-responsiveness
TaDEAD-box138-7B	TraesCS7B02G320000.1	TATC-box	TATCCCA	88	7	-	Oryza sativa	cis-acting element involved in gibberellin-responsiveness
TaDEAD-box1-1A	TraesCS1A02G025400.1	ACE	GACACGTATG	1892	9	+	Petroselinum crispum	cis-acting element involved in light responsiveness
TaDEAD-box6-1D	TraesCS1D02G025600.1	ACE	GACACGTATG	1892	9	+	Petroselinum crispum	cis-acting element involved in light responsiveness
TaDEAD-box14-2A	TraesCS2A02G366700.1	ACE	CTAACGTATT	1212	9	-	Petroselinum crispum	cis-acting element involved in light responsiveness
TaDEAD-box17-2B	TraesCS2B02G150800.1	ACE	CTAACGTATT	1659	9	-	Petroselinum crispum	cis-acting element involved in light responsiveness
TaDEAD-box20-2B	TraesCS2B02G179900.1	ACE	GACACGTATG	1368	9	-	Petroselinum crispum	cis-acting element involved in light responsiveness
TaDEAD-box23-2B	TraesCS2B02G384300.1	ACE	GCGACGTACC	1261	9	+	Petroselinum crispum	cis-acting element involved in light responsiveness
TaDEAD-box24-2B	TraesCS2B02G387200.1	ACE	CTAACGTATT	937	9	-	Petroselinum crispum	cis-acting element involved in light responsiveness
TaDEAD-box42-3A	TraesCS3A02G194200.2	ACE	GCGACGTACC	1534	9	+	Petroselinum crispum	cis-acting element involved in light responsiveness
TaDEAD-box45-3A	TraesCS3A02G416900.1	ACE	GACACGTATG	438	9	-	Petroselinum crispum	cis-acting element involved in light responsiveness
TaDEAD-box45-3A	TraesCS3A02G416900.1	ACE	CTAACGTATT	1201	9	-	Petroselinum crispum	cis-acting element involved in light responsiveness
TaDEAD-box47-3B	TraesCS3B02G117000.1	ACE	CTAACGTATT	376	9	+	Petroselinum crispum	cis-acting element involved in light responsiveness
TaDEAD-box47-3B	TraesCS3B02G117000.1	ACE	GACACGTATG	475	9	+	Petroselinum crispum	cis-acting element involved in light responsiveness
TaDEAD-box54-3B	TraesCS3B02G230800.2	ACE	GCGACGTACC	1245	9	+	Petroselinum crispum	cis-acting element involved in light responsiveness
TaDEAD-box61-3D	TraesCS3D02G131100.8	ACE	GCGACGTACC	1028	9	+	Petroselinum crispum	cis-acting element involved in light responsiveness
TaDEAD-box65-3D	TraesCS3D02G412400.1	ACE	CTAACGTATT	69	9	-	Petroselinum crispum	cis-acting element involved in light responsiveness
TaDEAD-box77-5A	TraesCS5A02G047300.2	ACE	GACACGTATG	291	9	-	Petroselinum crispum	cis-acting element involved in light responsiveness
TaDEAD-box85-5A	TraesCS5A02G510500.1	ACE	GACACGTATG	1210	9	-	Petroselinum crispum	cis-acting element involved in light responsiveness
TaDEAD-box114-6A	TraesCS6A02G416700.1	ACE	GACACGTATG	1559	9	+	Petroselinum crispum	cis-acting element involved in light responsiveness
TaDEAD-box116-6B	TraesCS6B02G144000.1	ACE	GCGACGTACC	860	10	+	Petroselinum crispum	cis-acting element involved in light responsiveness
TaDEAD-box129-6D	TraesCS6D02G292400.1	ACE	GACACGTATG	245	9	-	Petroselinum crispum	cis-acting element involved in light responsiveness
TaDEAD-box136-7B	TraesCS7B02G187000.1	ACE	GACACGTATG	719	9	-	Petroselinum crispum	cis-acting element involved in light responsiveness
TaDEAD-box3-1A	TraesCS1A02G174600.1	LTR	CCGAAA	1925	6	+	Hordeum vulgare	cis-acting element involved in low-temperature responsiveness
TaDEAD-box5-1B	TraesCS1B02G189900.1	LTR	CCGAAA	1664	6	-	Hordeum vulgare	cis-acting element involved in low-temperature responsiveness
TaDEAD-box5-1B	TraesCS1B02G189900.1	LTR	CCGAAA	1925	6	+	Hordeum vulgare	cis-acting element involved in low-temperature responsiveness
TaDEAD-box7-1D	TraesCS1D02G031400.1	LTR	CCGAAA	140	6	-	Hordeum vulgare	cis-acting element involved in low-temperature responsiveness
TaDEAD-box7-1D	TraesCS1D02G031400.1	LTR	CCGAAA	1653	6	+	Hordeum vulgare	cis-acting element involved in low-temperature responsiveness
TaDEAD-box8-1D	TraesCS1D02G164500.1	LTR	CCGAAA	1925	6	+	Hordeum vulgare	cis-acting element involved in low-temperature responsiveness
TaDEAD-box9-2A	TraesCS2A02G128700.1	LTR	CCGAAA	775	6	+	Hordeum vulgare	cis-acting element involved in low-temperature responsiveness
TaDEAD-box9-2A	TraesCS2A02G128700.1	LTR	CCGAAA	809	6	-	Hordeum vulgare	cis-acting element involved in low-temperature responsiveness
TaDEAD-box9-2A	TraesCS2A02G128700.1	LTR	CCGAAA	955	6	-	Hordeum vulgare	cis-acting element involved in low-temperature responsiveness
TaDEAD-box10-2A	TraesCS2A02G138000.1	LTR	CCGAAA	1208	6	+	Hordeum vulgare	cis-acting element involved in low-temperature responsiveness
TaDEAD-box12-2A	TraesCS2A02G222000.1	LTR	CCGAAA	1854	6	-	Hordeum vulgare	cis-acting element involved in low-temperature responsiveness
TaDEAD-box14-2A	TraesCS2A02G366700.1	LTR	CCGAAA	891	6	-	Hordeum vulgare	cis-acting element involved in low-temperature responsiveness
TaDEAD-box17-2B	TraesCS2B02G150800.1	LTR	CCGAAA	196	6	-	Hordeum vulgare	cis-acting element involved in low-temperature responsiveness
TaDEAD-box17-2B	TraesCS2B02G150800.1	LTR	CCGAAA	494	6	+	Hordeum vulgare	cis-acting element involved in low-temperature responsiveness
TaDEAD-box19-2B	TraesCS2B02G170700.1	LTR	CCGAAA	1544	6	-	Hordeum vulgare	cis-acting element involved in low-temperature responsiveness
TaDEAD-box20-2B	TraesCS2B02G179900.1	LTR	CCGAAA	1069	6	-	Hordeum vulgare	cis-acting element involved in low-temperature responsiveness
TaDEAD-box22-2B	TraesCS2B02G273300.1	LTR	CCGAAA	829	6	+	Hordeum vulgare	cis-acting element involved in low-temperature responsiveness
TaDEAD-box22-2B	TraesCS2B02G273300.1	LTR	CCGAAA	1799	6	+	Hordeum vulgare	cis-acting element involved in low-temperature responsiveness
TaDEAD-box23-2B	TraesCS2B02G384300.1	LTR	CCGAAA	1472	6	+	Hordeum vulgare	cis-acting element involved in low-temperature responsiveness
TaDEAD-box25-2B	TraesCS2B02G584200.1	LTR	CCGAAA	1	6	-	Hordeum vulgare	cis-acting element involved in low-temperature responsiveness
TaDEAD-box26-2D	TraesCS2D02G131200.1	LTR	CCGAAA	730	6	-	Hordeum vulgare	cis-acting element involved in low-temperature responsiveness
TaDEAD-box26-2D	TraesCS2D02G131200.1	LTR	CCGAAA	872	6	-	Hordeum vulgare	cis-acting element involved in low-temperature responsiveness
TaDEAD-box26-2D	TraesCS2D02G131200.1	LTR	CCGAAA	1048	6	+	Hordeum vulgare	cis-acting element involved in low-temperature responsiveness
TaDEAD-box27-2D	TraesCS2D02G141000.1	LTR	CCGAAA	1235	6	+	Hordeum vulgare	cis-acting element involved in low-temperature responsiveness
TaDEAD-box31-2D	TraesCS2D02G254200.1	LTR	CCGAAA	1797	6	+	Hordeum vulgare	cis-acting element involved in low-temperature responsiveness
TaDEAD-box32-2D	TraesCS2D02G363700.1	LTR	CCGAAA	513	6	+	Hordeum vulgare	cis-acting element involved in low-temperature responsiveness
TaDEAD-box32-2D	TraesCS2D02G363700.1	LTR	CCGAAA	523	6	-	Hordeum vulgare	cis-acting element involved in low-temperature responsiveness
TaDEAD-box34-2D	TraesCS2D02G553400.1	LTR	CCGAAA	937	6	+	Hordeum vulgare	cis-acting element involved in low-temperature responsiveness
TaDEAD-box34-2D	TraesCS2D02G553400.1	LTR	CCGAAA	1499	6	+	Hordeum vulgare	cis-acting element involved in low-temperature responsiveness
TaDEAD-box34-2D	TraesCS2D02G553400.1	LTR	CCGAAA	1563	6	+	Hordeum vulgare	cis-acting element involved in low-temperature responsiveness
TaDEAD-box35-2D	TraesCS2D02G554300.1	LTR	CCGAAA	1809	6	+	Hordeum vulgare	cis-acting element involved in low-temperature responsiveness
TaDEAD-box36-3A	TraesCS3A02G100100.1	LTR	CCGAAA	1356	6	-	Hordeum vulgare	cis-acting element involved in low-temperature responsiveness
TaDEAD-box37-3A	TraesCS3A02G100200.1	LTR	CCGAAA	301	6	+	Hordeum vulgare	cis-acting element involved in low-temperature responsiveness
TaDEAD-box37-3A	TraesCS3A02G100200.1	LTR	CCGAAA	1162	6	+	Hordeum vulgare	cis-acting element involved in low-temperature responsiveness
TaDEAD-box37-3A	TraesCS3A02G100200.1	LTR	CCGAAA	1966	6	-	Hordeum vulgare	cis-acting element involved in low-temperature responsiveness
TaDEAD-box40-3A	TraesCS3A02G122100.1	LTR	CCGAAA	1150	6	+	Hordeum vulgare	cis-acting element involved in low-temperature responsiveness
TaDEAD-box41-3A	TraesCS3A02G130200.2	LTR	CCGAAA	1437	6	+	Hordeum vulgare	cis-acting element involved in low-temperature responsiveness
TaDEAD-box42-3A	TraesCS3A02G194200.2	LTR	CCGAAA	401	6	+	Hordeum vulgare	cis-acting element involved in low-temperature responsiveness
TaDEAD-box42-3A	TraesCS3A02G194200.2	LTR	CCGAAA	1237	6	+	Hordeum vulgare	cis-acting element involved in low-temperature responsiveness
TaDEAD-box42-3A	TraesCS3A02G194200.2	LTR	CCGAAA	1458	6	+	Hordeum vulgare	cis-acting element involved in low-temperature responsiveness
TaDEAD-box42-3A	TraesCS3A02G194200.2	LTR	CCGAAA	1605	6	-	Hordeum vulgare	cis-acting element involved in low-temperature responsiveness
TaDEAD-box43-3A	TraesCS3A02G222500.1	LTR	CCGAAA	1301	6	-	Hordeum vulgare	cis-acting element involved in low-temperature responsiveness
TaDEAD-box44-3A	TraesCS3A02G222700.1	LTR	CCGAAA	83	6	+	Hordeum vulgare	cis-acting element involved in low-temperature responsiveness
TaDEAD-box44-3A	TraesCS3A02G222700.1	LTR	CCGAAA	1177	6	-	Hordeum vulgare	cis-acting element involved in low-temperature responsiveness
TaDEAD-box50-3B	TraesCS3B02G141300.1	LTR	CCGAAA	130	6	+	Hordeum vulgare	cis-acting element involved in low-temperature responsiveness
TaDEAD-box51-3B	TraesCS3B02G149300.8	LTR	CCGAAA	1433	6	+	Hordeum vulgare	cis-acting element involved in low-temperature responsiveness
TaDEAD-box52-3B	TraesCS3B02G193400.3	LTR	CCGAAA	625	6	+	Hordeum vulgare	cis-acting element involved in low-temperature responsiveness
TaDEAD-box54-3B	TraesCS3B02G230800.2	LTR	CCGAAA	949	6	+	Hordeum vulgare	cis-acting element involved in low-temperature responsiveness
TaDEAD-box54-3B	TraesCS3B02G230800.2	LTR	CCGAAA	1316	6	-	Hordeum vulgare	cis-acting element involved in low-temperature responsiveness
TaDEAD-box55-3B	TraesCS3B02G252600.1	LTR	CCGAAA	1354	6	-	Hordeum vulgare	cis-acting element involved in low-temperature responsiveness
TaDEAD-box56-3B	TraesCS3B02G252700.1	LTR	CCGAAA	376	6	-	Hordeum vulgare	cis-acting element involved in low-temperature responsiveness
TaDEAD-box58-3D	TraesCS3D02G100800.1	LTR	CCGAAA	72	6	-	Hordeum vulgare	cis-acting element involved in low-temperature responsiveness
TaDEAD-box59-3D	TraesCS3D02G100900.1	LTR	CCGAAA	13	6	+	Hordeum vulgare	cis-acting element involved in low-temperature responsiveness
TaDEAD-box59-3D	TraesCS3D02G100900.1	LTR	CCGAAA	99	6	+	Hordeum vulgare	cis-acting element involved in low-temperature responsiveness
TaDEAD-box59-3D	TraesCS3D02G100900.1	LTR	CCGAAA	128	6	+	Hordeum vulgare	cis-acting element involved in low-temperature responsiveness
TaDEAD-box59-3D	TraesCS3D02G100900.1	LTR	CCGAAA	140	6	-	Hordeum vulgare	cis-acting element involved in low-temperature responsiveness
TaDEAD-box59-3D	TraesCS3D02G100900.1	LTR	CCGAAA	198	6	+	Hordeum vulgare	cis-acting element involved in low-temperature responsiveness
TaDEAD-box59-3D	TraesCS3D02G100900.1	LTR	CCGAAA	212	6	+	Hordeum vulgare	cis-acting element involved in low-temperature responsiveness
TaDEAD-box59-3D	TraesCS3D02G100900.1	LTR	CCGAAA	541	6	-	Hordeum vulgare	cis-acting element involved in low-temperature responsiveness
TaDEAD-box61-3D	TraesCS3D02G131100.8	LTR	CCGAAA	1444	6	+	Hordeum vulgare	cis-acting element involved in low-temperature responsiveness
TaDEAD-box62-3D	TraesCS3D02G202500.3	LTR	CCGAAA	391	6	+	Hordeum vulgare	cis-acting element involved in low-temperature responsiveness
TaDEAD-box62-3D	TraesCS3D02G202500.3	LTR	CCGAAA	1235	6	+	Hordeum vulgare	cis-acting element involved in low-temperature responsiveness
TaDEAD-box62-3D	TraesCS3D02G202500.3	LTR	CCGAAA	1453	6	+	Hordeum vulgare	cis-acting element involved in low-temperature responsiveness
TaDEAD-box62-3D	TraesCS3D02G202500.3	LTR	CCGAAA	1600	6	-	Hordeum vulgare	cis-acting element involved in low-temperature responsiveness
TaDEAD-box62-3D	TraesCS3D02G202500.3	LTR	CCGAAA	1608	6	+	Hordeum vulgare	cis-acting element involved in low-temperature responsiveness
TaDEAD-box63-3D	TraesCS3D02G230300.1	LTR	CCGAAA	1778	6	-	Hordeum vulgare	cis-acting element involved in low-temperature responsiveness
TaDEAD-box68-4A	TraesCS4A02G255900.1	LTR	CCGAAA	93	6	+	Hordeum vulgare	cis-acting element involved in low-temperature responsiveness
TaDEAD-box68-4A	TraesCS4A02G255900.1	LTR	CCGAAA	1765	6	-	Hordeum vulgare	cis-acting element involved in low-temperature responsiveness
TaDEAD-box68-4A	TraesCS4A02G255900.1	LTR	CCGAAA	1799	6	-	Hordeum vulgare	cis-acting element involved in low-temperature responsiveness
TaDEAD-box70-4B	TraesCS4B02G181800.1	LTR	CCGAAA	762	6	+	Hordeum vulgare	cis-acting element involved in low-temperature responsiveness
TaDEAD-box70-4B	TraesCS4B02G181800.1	LTR	CCGAAA	1033	6	-	Hordeum vulgare	cis-acting element involved in low-temperature responsiveness
TaDEAD-box70-4B	TraesCS4B02G181800.1	LTR	CCGAAA	1730	6	-	Hordeum vulgare	cis-acting element involved in low-temperature responsiveness
TaDEAD-box71-4B	TraesCS4B02G341100.1	LTR	CCGAAA	605	6	-	Hordeum vulgare	cis-acting element involved in low-temperature responsiveness
TaDEAD-box72-4D	TraesCS4D02G148700.1	LTR	CCGAAA	141	6	-	Hordeum vulgare	cis-acting element involved in low-temperature responsiveness
TaDEAD-box73-4D	TraesCS4D02G184200.1	LTR	CCGAAA	405	6	-	Hordeum vulgare	cis-acting element involved in low-temperature responsiveness
TaDEAD-box73-4D	TraesCS4D02G184200.1	LTR	CCGAAA	797	6	-	Hordeum vulgare	cis-acting element involved in low-temperature responsiveness
TaDEAD-box73-4D	TraesCS4D02G184200.1	LTR	CCGAAA	1728	6	+	Hordeum vulgare	cis-acting element involved in low-temperature responsiveness
TaDEAD-box73-4D	TraesCS4D02G184200.1	LTR	CCGAAA	1764	6	-	Hordeum vulgare	cis-acting element involved in low-temperature responsiveness
TaDEAD-box75-4D	TraesCS4D02G337100.1	LTR	CCGAAA	421	6	+	Hordeum vulgare	cis-acting element involved in low-temperature responsiveness
TaDEAD-box75-4D	TraesCS4D02G337100.1	LTR	CCGAAA	1855	6	-	Hordeum vulgare	cis-acting element involved in low-temperature responsiveness
TaDEAD-box76-5A	TraesCS5A02G042300.1	LTR	CCGAAA	288	6	+	Hordeum vulgare	cis-acting element involved in low-temperature responsiveness
TaDEAD-box76-5A	TraesCS5A02G042300.1	LTR	CCGAAA	455	6	+	Hordeum vulgare	cis-acting element involved in low-temperature responsiveness
TaDEAD-box76-5A	TraesCS5A02G042300.1	LTR	CCGAAA	462	6	-	Hordeum vulgare	cis-acting element involved in low-temperature responsiveness
TaDEAD-box77-5A	TraesCS5A02G047300.2	LTR	CCGAAA	272	6	-	Hordeum vulgare	cis-acting element involved in low-temperature responsiveness
TaDEAD-box82-5A	TraesCS5A02G308900.1	LTR	CCGAAA	980	6	+	Hordeum vulgare	cis-acting element involved in low-temperature responsiveness
TaDEAD-box83-5A	TraesCS5A02G375900.1	LTR	CCGAAA	70	6	-	Hordeum vulgare	cis-acting element involved in low-temperature responsiveness
TaDEAD-box83-5A	TraesCS5A02G375900.1	LTR	CCGAAA	392	6	-	Hordeum vulgare	cis-acting element involved in low-temperature responsiveness
TaDEAD-box90-5B	TraesCS5B02G199500.1	LTR	CCGAAA	1350	6	+	Hordeum vulgare	cis-acting element involved in low-temperature responsiveness
TaDEAD-box95-5D	TraesCS5D02G050600.1	LTR	CCGAAA	1203	6	-	Hordeum vulgare	cis-acting element involved in low-temperature responsiveness
TaDEAD-box101-5D	TraesCS5D02G315900.1	LTR	CCGAAA	1552	6	-	Hordeum vulgare	cis-acting element involved in low-temperature responsiveness
TaDEAD-box102-5D	TraesCS5D02G385400.1	LTR	CCGAAA	1920	6	+	Hordeum vulgare	cis-acting element involved in low-temperature responsiveness
TaDEAD-box106-6A	TraesCS6A02G181300.1	LTR	CCGAAA	1826	6	+	Hordeum vulgare	cis-acting element involved in low-temperature responsiveness
TaDEAD-box107-6A	TraesCS6A02G186600.1	LTR	CCGAAA	1862	6	+	Hordeum vulgare	cis-acting element involved in low-temperature responsiveness
TaDEAD-box108-6A	TraesCS6A02G186800.1	LTR	CCGAAA	479	6	+	Hordeum vulgare	cis-acting element involved in low-temperature responsiveness
TaDEAD-box108-6A	TraesCS6A02G186800.1	LTR	CCGAAA	1321	6	-	Hordeum vulgare	cis-acting element involved in low-temperature responsiveness
TaDEAD-box109-6A	TraesCS6A02G234000.1	LTR	CCGAAA	419	6	-	Hordeum vulgare	cis-acting element involved in low-temperature responsiveness
TaDEAD-box110-6A	TraesCS6A02G236800.1	LTR	CCGAAA	1383	6	+	Hordeum vulgare	cis-acting element involved in low-temperature responsiveness
TaDEAD-box110-6A	TraesCS6A02G236800.1	LTR	CCGAAA	1645	6	-	Hordeum vulgare	cis-acting element involved in low-temperature responsiveness
TaDEAD-box110-6A	TraesCS6A02G236800.1	LTR	CCGAAA	1866	6	-	Hordeum vulgare	cis-acting element involved in low-temperature responsiveness
TaDEAD-box112-6A	TraesCS6A02G356000.1	LTR	CCGAAA	578	6	+	Hordeum vulgare	cis-acting element involved in low-temperature responsiveness
TaDEAD-box112-6A	TraesCS6A02G356000.1	LTR	CCGAAA	587	6	-	Hordeum vulgare	cis-acting element involved in low-temperature responsiveness
TaDEAD-box112-6A	TraesCS6A02G356000.1	LTR	CCGAAA	618	6	+	Hordeum vulgare	cis-acting element involved in low-temperature responsiveness
TaDEAD-box112-6A	TraesCS6A02G356000.1	LTR	CCGAAA	1624	6	-	Hordeum vulgare	cis-acting element involved in low-temperature responsiveness
TaDEAD-box114-6A	TraesCS6A02G416700.1	LTR	CCGAAA	558	6	+	Hordeum vulgare	cis-acting element involved in low-temperature responsiveness
TaDEAD-box114-6A	TraesCS6A02G416700.1	LTR	CCGAAA	1242	6	+	Hordeum vulgare	cis-acting element involved in low-temperature responsiveness
TaDEAD-box116-6B	TraesCS6B02G144000.1	LTR	CCGAAA	1306	6	-	Hordeum vulgare	cis-acting element involved in low-temperature responsiveness
TaDEAD-box120-6B	TraesCS6B02G265300.1	LTR	CCGAAA	1866	6	-	Hordeum vulgare	cis-acting element involved in low-temperature responsiveness
TaDEAD-box121-6B	TraesCS6B02G342900.1	LTR	CCGAAA	1657	6	+	Hordeum vulgare	cis-acting element involved in low-temperature responsiveness
TaDEAD-box123-6B	TraesCS6B02G472700.1	LTR	CCGAAA	907	6	+	Hordeum vulgare	cis-acting element involved in low-temperature responsiveness
TaDEAD-box126-6D	TraesCS6D02G168500.2	LTR	CCGAAA	1826	6	+	Hordeum vulgare	cis-acting element involved in low-temperature responsiveness
TaDEAD-box127-6D	TraesCS6D02G173700.3	LTR	CCGAAA	443	6	+	Hordeum vulgare	cis-acting element involved in low-temperature responsiveness
TaDEAD-box127-6D	TraesCS6D02G173700.3	LTR	CCGAAA	1277	6	-	Hordeum vulgare	cis-acting element involved in low-temperature responsiveness
TaDEAD-box128-6D	TraesCS6D02G219400.1	LTR	CCGAAA	1866	6	-	Hordeum vulgare	cis-acting element involved in low-temperature responsiveness
TaDEAD-box129-6D	TraesCS6D02G292400.1	LTR	CCGAAA	1663	6	+	Hordeum vulgare	cis-acting element involved in low-temperature responsiveness
TaDEAD-box132-7A	TraesCS7A02G298800.3	LTR	CCGAAA	828	6	+	Hordeum vulgare	cis-acting element involved in low-temperature responsiveness
TaDEAD-box133-7A	TraesCS7A02G350700.1	LTR	CCGAAA	1857	6	+	Hordeum vulgare	cis-acting element involved in low-temperature responsiveness
TaDEAD-box135-7A	TraesCS7A02G419400.1	LTR	CCGAAA	1194	6	-	Hordeum vulgare	cis-acting element involved in low-temperature responsiveness
TaDEAD-box135-7A	TraesCS7A02G419400.1	LTR	CCGAAA	1358	6	-	Hordeum vulgare	cis-acting element involved in low-temperature responsiveness
TaDEAD-box137-7B	TraesCS7B02G232200.1	LTR	CCGAAA	1653	6	+	Hordeum vulgare	cis-acting element involved in low-temperature responsiveness
TaDEAD-box138-7B	TraesCS7B02G320000.1	LTR	CCGAAA	1362	6	-	Hordeum vulgare	cis-acting element involved in low-temperature responsiveness
TaDEAD-box141-7D	TraesCS7D02G412200.1	LTR	CCGAAA	1189	6	-	Hordeum vulgare	cis-acting element involved in low-temperature responsiveness
TaDEAD-box141-7D	TraesCS7D02G412200.1	LTR	CCGAAA	1364	6	-	Hordeum vulgare	cis-acting element involved in low-temperature responsiveness
TaDEAD-box38-3A	TraesCS3A02G103700.1	Unnamed_1	GGATTTTACAGT	885	11	-	Pisum sativum	cis-acting element involved in phytochrome down-regulation expression
TaDEAD-box44-3A	TraesCS3A02G222700.1	Unnamed_1	GGATTTTACAGT	833	11	+	Pisum sativum	cis-acting element involved in phytochrome down-regulation expression
TaDEAD-box2-1A	TraesCS1A02G030500.1	TCA-element	CCATCTTTTT	1724	9	+	Nicotiana tabacum	cis-acting element involved in salicylic acid responsiveness
TaDEAD-box4-1B	TraesCS1B02G037600.1	TCA-element	TCAGAAGAGG	829	9	-	Brassica oleracea	cis-acting element involved in salicylic acid responsiveness
TaDEAD-box7-1D	TraesCS1D02G031400.1	TCA-element	CCATCTTTTT	1430	9	+	Nicotiana tabacum	cis-acting element involved in salicylic acid responsiveness
TaDEAD-box19-2B	TraesCS2B02G170700.1	TCA-element	CCATCTTTTT	1669	9	-	Nicotiana tabacum	cis-acting element involved in salicylic acid responsiveness
TaDEAD-box26-2D	TraesCS2D02G131200.1	TCA-element	CCATCTTTTT	255	9	-	Nicotiana tabacum	cis-acting element involved in salicylic acid responsiveness
TaDEAD-box27-2D	TraesCS2D02G141000.1	TCA-element	TCAGAAGAGG	564	9	-	Brassica oleracea	cis-acting element involved in salicylic acid responsiveness
TaDEAD-box30-2D	TraesCS2D02G228000.1	TCA-element	CCATCTTTTT	1737	9	+	Nicotiana tabacum	cis-acting element involved in salicylic acid responsiveness
TaDEAD-box32-2D	TraesCS2D02G363700.1	TCA-element	TCAGAAGAGG	1253	9	-	Brassica oleracea	cis-acting element involved in salicylic acid responsiveness
TaDEAD-box34-2D	TraesCS2D02G553400.1	TCA-element	TCAGAAGAGG	1271	9	-	Brassica oleracea	cis-acting element involved in salicylic acid responsiveness
TaDEAD-box39-3A	TraesCS3A02G112800.1	TCA-element	TCAGAAGAGG	893	9	-	Brassica oleracea	cis-acting element involved in salicylic acid responsiveness
TaDEAD-box41-3A	TraesCS3A02G130200.2	TCA-element	CCATCTTTTT	767	9	-	Nicotiana tabacum	cis-acting element involved in salicylic acid responsiveness
TaDEAD-box42-3A	TraesCS3A02G194200.2	TCA-element	CCATCTTTTT	449	9	-	Nicotiana tabacum	cis-acting element involved in salicylic acid responsiveness
TaDEAD-box43-3A	TraesCS3A02G222500.1	TCA-element	CCATCTTTTT	144	9	+	Nicotiana tabacum	cis-acting element involved in salicylic acid responsiveness
TaDEAD-box43-3A	TraesCS3A02G222500.1	TCA-element	CCATCTTTTT	807	9	+	Nicotiana tabacum	cis-acting element involved in salicylic acid responsiveness
TaDEAD-box45-3A	TraesCS3A02G416900.1	TCA-element	CCATCTTTTT	408	10	+	Nicotiana tabacum	cis-acting element involved in salicylic acid responsiveness
TaDEAD-box46-3B	TraesCS3B02G116900.1	TCA-element	CCATCTTTTT	451	9	-	Nicotiana tabacum	cis-acting element involved in salicylic acid responsiveness
TaDEAD-box46-3B	TraesCS3B02G116900.1	TCA-element	TCAGAAGAGG	1744	9	-	Brassica oleracea	cis-acting element involved in salicylic acid responsiveness
TaDEAD-box49-3B	TraesCS3B02G131400.1	TCA-element	TCAGAAGAGG	814	9	-	Brassica oleracea	cis-acting element involved in salicylic acid responsiveness
TaDEAD-box51-3B	TraesCS3B02G149300.8	TCA-element	CCATCTTTTT	497	10	+	Nicotiana tabacum	cis-acting element involved in salicylic acid responsiveness
TaDEAD-box53-3B	TraesCS3B02G208800.1	TCA-element	CCATCTTTTT	47	9	-	Nicotiana tabacum	cis-acting element involved in salicylic acid responsiveness
TaDEAD-box53-3B	TraesCS3B02G208800.1	TCA-element	CCATCTTTTT	446	9	-	Nicotiana tabacum	cis-acting element involved in salicylic acid responsiveness
TaDEAD-box53-3B	TraesCS3B02G208800.1	TCA-element	TCAGAAGAGG	1837	9	+	Brassica oleracea	cis-acting element involved in salicylic acid responsiveness
TaDEAD-box54-3B	TraesCS3B02G230800.2	TCA-element	CCATCTTTTT	1486	9	-	Nicotiana tabacum	cis-acting element involved in salicylic acid responsiveness
TaDEAD-box56-3B	TraesCS3B02G252700.1	TCA-element	CCATCTTTTT	90	9	+	Nicotiana tabacum	cis-acting element involved in salicylic acid responsiveness
TaDEAD-box57-3B	TraesCS3B02G451900.1	TCA-element	CCATCTTTTT	1063	9	-	Nicotiana tabacum	cis-acting element involved in salicylic acid responsiveness
TaDEAD-box57-3B	TraesCS3B02G451900.1	TCA-element	CCATCTTTTT	1090	9	-	Nicotiana tabacum	cis-acting element involved in salicylic acid responsiveness
TaDEAD-box61-3D	TraesCS3D02G131100.8	TCA-element	CCATCTTTTT	601	9	+	Nicotiana tabacum	cis-acting element involved in salicylic acid responsiveness
TaDEAD-box62-3D	TraesCS3D02G202500.3	TCA-element	CCATCTTTTT	439	9	-	Nicotiana tabacum	cis-acting element involved in salicylic acid responsiveness
TaDEAD-box62-3D	TraesCS3D02G202500.3	TCA-element	CCATCTTTTT	1303	9	-	Nicotiana tabacum	cis-acting element involved in salicylic acid responsiveness
TaDEAD-box64-3D	TraesCS3D02G230400.2	TCA-element	CCATCTTTTT	357	9	+	Nicotiana tabacum	cis-acting element involved in salicylic acid responsiveness
TaDEAD-box64-3D	TraesCS3D02G230400.2	TCA-element	CCATCTTTTT	854	9	+	Nicotiana tabacum	cis-acting element involved in salicylic acid responsiveness
TaDEAD-box64-3D	TraesCS3D02G230400.2	TCA-element	CCATCTTTTT	1298	9	+	Nicotiana tabacum	cis-acting element involved in salicylic acid responsiveness
TaDEAD-box65-3D	TraesCS3D02G412400.1	TCA-element	CCATCTTTTT	712	9	+	Nicotiana tabacum	cis-acting element involved in salicylic acid responsiveness
TaDEAD-box65-3D	TraesCS3D02G412400.1	TCA-element	CCATCTTTTT	1121	9	-	Nicotiana tabacum	cis-acting element involved in salicylic acid responsiveness
TaDEAD-box68-4A	TraesCS4A02G255900.1	TCA-element	CCATCTTTTT	1773	9	+	Nicotiana tabacum	cis-acting element involved in salicylic acid responsiveness
TaDEAD-box73-4D	TraesCS4D02G184200.1	TCA-element	CCATCTTTTT	1640	9	-	Nicotiana tabacum	cis-acting element involved in salicylic acid responsiveness
TaDEAD-box76-5A	TraesCS5A02G042300.1	TCA-element	CCATCTTTTT	295	9	-	Nicotiana tabacum	cis-acting element involved in salicylic acid responsiveness
TaDEAD-box76-5A	TraesCS5A02G042300.1	TCA-element	CCATCTTTTT	866	9	-	Nicotiana tabacum	cis-acting element involved in salicylic acid responsiveness
TaDEAD-box77-5A	TraesCS5A02G047300.2	TCA-element	CCATCTTTTT	986	9	+	Nicotiana tabacum	cis-acting element involved in salicylic acid responsiveness
TaDEAD-box81-5A	TraesCS5A02G200900.1	TCA-element	TCAGAAGAGG	1676	9	+	Brassica oleracea	cis-acting element involved in salicylic acid responsiveness
TaDEAD-box81-5A	TraesCS5A02G200900.1	TCA-element	TCAGAAGAGG	1724	9	-	Brassica oleracea	cis-acting element involved in salicylic acid responsiveness
TaDEAD-box82-5A	TraesCS5A02G308900.1	TCA-element	CCATCTTTTT	684	9	+	Nicotiana tabacum	cis-acting element involved in salicylic acid responsiveness
TaDEAD-box82-5A	TraesCS5A02G308900.1	TCA-element	CCATCTTTTT	1596	9	-	Nicotiana tabacum	cis-acting element involved in salicylic acid responsiveness
TaDEAD-box84-5A	TraesCS5A02G454600.1	TCA-element	TCAGAAGAGG	253	9	+	Brassica oleracea	cis-acting element involved in salicylic acid responsiveness
TaDEAD-box85-5A	TraesCS5A02G510500.1	TCA-element	CCATCTTTTT	718	9	+	Nicotiana tabacum	cis-acting element involved in salicylic acid responsiveness
TaDEAD-box86-5B	TraesCS5B02G052100.1	TCA-element	CCATCTTTTT	704	9	+	Nicotiana tabacum	cis-acting element involved in salicylic acid responsiveness
TaDEAD-box86-5B	TraesCS5B02G052100.1	TCA-element	CCATCTTTTT	1249	9	+	Nicotiana tabacum	cis-acting element involved in salicylic acid responsiveness
TaDEAD-box87-5B	TraesCS5B02G120400.1	TCA-element	CCATCTTTTT	58	9	-	Nicotiana tabacum	cis-acting element involved in salicylic acid responsiveness
TaDEAD-box88-5B	TraesCS5B02G120500.1	TCA-element	CCATCTTTTT	1415	9	-	Nicotiana tabacum	cis-acting element involved in salicylic acid responsiveness
TaDEAD-box91-5B	TraesCS5B02G309500.1	TCA-element	CCATCTTTTT	1347	9	-	Nicotiana tabacum	cis-acting element involved in salicylic acid responsiveness
TaDEAD-box93-5B	TraesCS5B02G464500.2	TCA-element	CCATCTTTTT	95	9	-	Nicotiana tabacum	cis-acting element involved in salicylic acid responsiveness
TaDEAD-box95-5D	TraesCS5D02G050600.1	TCA-element	CCATCTTTTT	287	9	+	Nicotiana tabacum	cis-acting element involved in salicylic acid responsiveness
TaDEAD-box96-5D	TraesCS5D02G057800.1	TCA-element	CCATCTTTTT	1250	9	+	Nicotiana tabacum	cis-acting element involved in salicylic acid responsiveness
TaDEAD-box99-5D	TraesCS5D02G159000.1	TCA-element	CCATCTTTTT	703	9	-	Nicotiana tabacum	cis-acting element involved in salicylic acid responsiveness
TaDEAD-box100-5D	TraesCS5D02G206600.1	TCA-element	TCAGAAGAGG	1707	9	+	Brassica oleracea	cis-acting element involved in salicylic acid responsiveness
TaDEAD-box100-5D	TraesCS5D02G206600.1	TCA-element	TCAGAAGAGG	1755	9	-	Brassica oleracea	cis-acting element involved in salicylic acid responsiveness
TaDEAD-box102-5D	TraesCS5D02G385400.1	TCA-element	TCAGAAGAGG	1347	9	-	Brassica oleracea	cis-acting element involved in salicylic acid responsiveness
TaDEAD-box103-5D	TraesCS5D02G465100.1	TCA-element	CCATCTTTTT	405	9	+	Nicotiana tabacum	cis-acting element involved in salicylic acid responsiveness
TaDEAD-box103-5D	TraesCS5D02G465100.1	TCA-element	TCAGAAGAGG	664	9	+	Brassica oleracea	cis-acting element involved in salicylic acid responsiveness
TaDEAD-box104-6A	TraesCS6A02G114900.1	TCA-element	TCAGAAGAGG	1528	9	-	Brassica oleracea	cis-acting element involved in salicylic acid responsiveness
TaDEAD-box106-6A	TraesCS6A02G181300.1	TCA-element	CCATCTTTTT	1640	9	+	Nicotiana tabacum	cis-acting element involved in salicylic acid responsiveness
TaDEAD-box109-6A	TraesCS6A02G234000.1	TCA-element	CCATCTTTTT	225	10	-	Nicotiana tabacum	cis-acting element involved in salicylic acid responsiveness
TaDEAD-box109-6A	TraesCS6A02G234000.1	TCA-element	CCATCTTTTT	493	9	-	Nicotiana tabacum	cis-acting element involved in salicylic acid responsiveness
TaDEAD-box110-6A	TraesCS6A02G236800.1	TCA-element	CCATCTTTTT	228	9	+	Nicotiana tabacum	cis-acting element involved in salicylic acid responsiveness
TaDEAD-box113-6A	TraesCS6A02G409100.1	TCA-element	CCATCTTTTT	1915	9	+	Nicotiana tabacum	cis-acting element involved in salicylic acid responsiveness
TaDEAD-box118-6B	TraesCS6B02G217800.1	TCA-element	CCATCTTTTT	1560	9	-	Nicotiana tabacum	cis-acting element involved in salicylic acid responsiveness
TaDEAD-box122-6B	TraesCS6B02G455000.1	TCA-element	CCATCTTTTT	1760	9	+	Nicotiana tabacum	cis-acting element involved in salicylic acid responsiveness
TaDEAD-box126-6D	TraesCS6D02G168500.2	TCA-element	CCATCTTTTT	1650	9	+	Nicotiana tabacum	cis-acting element involved in salicylic acid responsiveness
TaDEAD-box131-6D	TraesCS6D02G401900.1	TCA-element	CCATCTTTTT	768	9	-	Nicotiana tabacum	cis-acting element involved in salicylic acid responsiveness
TaDEAD-box135-7A	TraesCS7A02G419400.1	TCA-element	CCATCTTTTT	1867	9	+	Nicotiana tabacum	cis-acting element involved in salicylic acid responsiveness
TaDEAD-box140-7D	TraesCS7D02G328100.1	TCA-element	TCAGAAGAGG	1902	9	-	Brassica oleracea	cis-acting element involved in salicylic acid responsiveness
TaDEAD-box1-1A	TraesCS1A02G025400.1	ABRE	GACACGTGGC	196	9	-	Triticum aestivum	cis-acting element involved in the abscisic acid responsiveness
TaDEAD-box1-1A	TraesCS1A02G025400.1	ABRE	ACGTG	198	5	-	Arabidopsis thaliana	cis-acting element involved in the abscisic acid responsiveness
TaDEAD-box1-1A	TraesCS1A02G025400.1	ABRE	GCCGCGTGGC	644	9	-	Oryza sativa	cis-acting element involved in the abscisic acid responsiveness
TaDEAD-box1-1A	TraesCS1A02G025400.1	ABRE	ACGTG	1786	5	-	Arabidopsis thaliana	cis-acting element involved in the abscisic acid responsiveness
TaDEAD-box3-1A	TraesCS1A02G174600.1	ABRE	ACGTG	328	5	-	Arabidopsis thaliana	cis-acting element involved in the abscisic acid responsiveness
TaDEAD-box3-1A	TraesCS1A02G174600.1	ABRE	ACGTG	1081	5	+	Arabidopsis thaliana	cis-acting element involved in the abscisic acid responsiveness
TaDEAD-box3-1A	TraesCS1A02G174600.1	ABRE	CACGTG	1400	6	-	Arabidopsis thaliana	cis-acting element involved in the abscisic acid responsiveness
TaDEAD-box3-1A	TraesCS1A02G174600.1	ABRE	ACGTG	1401	5	+	Arabidopsis thaliana	cis-acting element involved in the abscisic acid responsiveness
TaDEAD-box4-1B	TraesCS1B02G037600.1	ABRE	AACCCGG	176	7	+	Arabidopsis thaliana	cis-acting element involved in the abscisic acid responsiveness
TaDEAD-box4-1B	TraesCS1B02G037600.1	ABRE	ACGTG	207	5	+	Arabidopsis thaliana	cis-acting element involved in the abscisic acid responsiveness
TaDEAD-box5-1B	TraesCS1B02G189900.1	ABRE	ACGTG	133	5	-	Arabidopsis thaliana	cis-acting element involved in the abscisic acid responsiveness
TaDEAD-box6-1D	TraesCS1D02G025600.1	ABRE	ACGTG	949	5	-	Arabidopsis thaliana	cis-acting element involved in the abscisic acid responsiveness
TaDEAD-box7-1D	TraesCS1D02G031400.1	ABRE	ACGTG	1494	5	+	Arabidopsis thaliana	cis-acting element involved in the abscisic acid responsiveness
TaDEAD-box7-1D	TraesCS1D02G031400.1	ABRE	CACGTG	1504	6	-	Arabidopsis thaliana	cis-acting element involved in the abscisic acid responsiveness
TaDEAD-box7-1D	TraesCS1D02G031400.1	ABRE	ACGTG	1505	5	+	Arabidopsis thaliana	cis-acting element involved in the abscisic acid responsiveness
TaDEAD-box7-1D	TraesCS1D02G031400.1	ABRE	ACGTG	1860	5	+	Arabidopsis thaliana	cis-acting element involved in the abscisic acid responsiveness
TaDEAD-box8-1D	TraesCS1D02G164500.1	ABRE	ACGTG	10	5	+	Arabidopsis thaliana	cis-acting element involved in the abscisic acid responsiveness
TaDEAD-box8-1D	TraesCS1D02G164500.1	ABRE	ACGTG	422	5	+	Arabidopsis thaliana	cis-acting element involved in the abscisic acid responsiveness
TaDEAD-box8-1D	TraesCS1D02G164500.1	ABRE	ACGTG	1190	5	+	Arabidopsis thaliana	cis-acting element involved in the abscisic acid responsiveness
TaDEAD-box8-1D	TraesCS1D02G164500.1	ABRE	ACGTG	1511	5	-	Arabidopsis thaliana	cis-acting element involved in the abscisic acid responsiveness
TaDEAD-box10-2A	TraesCS2A02G138000.1	ABRE	ACGTG	1741	5	+	Arabidopsis thaliana	cis-acting element involved in the abscisic acid responsiveness
TaDEAD-box12-2A	TraesCS2A02G222000.1	ABRE	CACGTG	750	6	+	Arabidopsis thaliana	cis-acting element involved in the abscisic acid responsiveness
TaDEAD-box12-2A	TraesCS2A02G222000.1	ABRE	ACGTG	751	5	+	Arabidopsis thaliana	cis-acting element involved in the abscisic acid responsiveness
TaDEAD-box12-2A	TraesCS2A02G222000.1	ABRE	ACGTG	878	5	-	Arabidopsis thaliana	cis-acting element involved in the abscisic acid responsiveness
TaDEAD-box12-2A	TraesCS2A02G222000.1	ABRE	ACGTG	1484	5	-	Arabidopsis thaliana	cis-acting element involved in the abscisic acid responsiveness
TaDEAD-box13-2A	TraesCS2A02G253700.1	ABRE	CACGTG	846	6	+	Arabidopsis thaliana	cis-acting element involved in the abscisic acid responsiveness
TaDEAD-box13-2A	TraesCS2A02G253700.1	ABRE	ACGTG	847	5	+	Arabidopsis thaliana	cis-acting element involved in the abscisic acid responsiveness
TaDEAD-box14-2A	TraesCS2A02G366700.1	ABRE	ACGTG	453	5	+	Arabidopsis thaliana	cis-acting element involved in the abscisic acid responsiveness
TaDEAD-box14-2A	TraesCS2A02G366700.1	ABRE	CACGTG	528	6	+	Arabidopsis thaliana	cis-acting element involved in the abscisic acid responsiveness
TaDEAD-box14-2A	TraesCS2A02G366700.1	ABRE	ACGTG	529	5	+	Arabidopsis thaliana	cis-acting element involved in the abscisic acid responsiveness
TaDEAD-box14-2A	TraesCS2A02G366700.1	ABRE	ACGTG	1062	5	+	Arabidopsis thaliana	cis-acting element involved in the abscisic acid responsiveness
TaDEAD-box15-2A	TraesCS2A02G370200.2	ABRE	ACGTG	953	5	-	Arabidopsis thaliana	cis-acting element involved in the abscisic acid responsiveness
TaDEAD-box15-2A	TraesCS2A02G370200.2	ABRE	ACGTG	1646	5	+	Arabidopsis thaliana	cis-acting element involved in the abscisic acid responsiveness
TaDEAD-box15-2A	TraesCS2A02G370200.2	ABRE	ACGTG	1680	5	+	Arabidopsis thaliana	cis-acting element involved in the abscisic acid responsiveness
TaDEAD-box15-2A	TraesCS2A02G370200.2	ABRE	ACGTG	1715	5	+	Arabidopsis thaliana	cis-acting element involved in the abscisic acid responsiveness
TaDEAD-box16-2A	TraesCS2A02G552800.1	ABRE	GCCGCGTGGC	1348	9	-	Oryza sativa	cis-acting element involved in the abscisic acid responsiveness
TaDEAD-box16-2A	TraesCS2A02G552800.1	ABRE	ACGTG	1619	5	+	Arabidopsis thaliana	cis-acting element involved in the abscisic acid responsiveness
TaDEAD-box16-2A	TraesCS2A02G552800.1	ABRE	ACGTG	1862	5	-	Arabidopsis thaliana	cis-acting element involved in the abscisic acid responsiveness
TaDEAD-box17-2B	TraesCS2B02G150800.1	ABRE	CGTACGTGCA	118	9	-	Hordeum vulgare	cis-acting element involved in the abscisic acid responsiveness
TaDEAD-box17-2B	TraesCS2B02G150800.1	ABRE	CGTACGTGCA	122	9	+	Hordeum vulgare	cis-acting element involved in the abscisic acid responsiveness
TaDEAD-box17-2B	TraesCS2B02G150800.1	ABRE	ACGTG	125	5	+	Arabidopsis thaliana	cis-acting element involved in the abscisic acid responsiveness
TaDEAD-box17-2B	TraesCS2B02G150800.1	ABRE	AACCCGG	190	7	-	Arabidopsis thaliana	cis-acting element involved in the abscisic acid responsiveness
TaDEAD-box17-2B	TraesCS2B02G150800.1	ABRE	ACGTG	459	5	+	Arabidopsis thaliana	cis-acting element involved in the abscisic acid responsiveness
TaDEAD-box18-2B	TraesCS2B02G161900.1	ABRE	ACGTG	548	5	+	Arabidopsis thaliana	cis-acting element involved in the abscisic acid responsiveness
TaDEAD-box18-2B	TraesCS2B02G161900.1	ABRE	CGTACGTGCA	651	9	-	Hordeum vulgare	cis-acting element involved in the abscisic acid responsiveness
TaDEAD-box18-2B	TraesCS2B02G161900.1	ABRE	ACGTG	653	5	-	Arabidopsis thaliana	cis-acting element involved in the abscisic acid responsiveness
TaDEAD-box18-2B	TraesCS2B02G161900.1	ABRE	ACGTG	1756	5	+	Arabidopsis thaliana	cis-acting element involved in the abscisic acid responsiveness
TaDEAD-box19-2B	TraesCS2B02G170700.1	ABRE	ACGTG	508	5	+	Arabidopsis thaliana	cis-acting element involved in the abscisic acid responsiveness
TaDEAD-box19-2B	TraesCS2B02G170700.1	ABRE	ACGTG	1511	5	+	Arabidopsis thaliana	cis-acting element involved in the abscisic acid responsiveness
TaDEAD-box20-2B	TraesCS2B02G179900.1	ABRE	CACGTG	142	6	+	Arabidopsis thaliana	cis-acting element involved in the abscisic acid responsiveness
TaDEAD-box20-2B	TraesCS2B02G179900.1	ABRE	ACGTG	143	5	+	Arabidopsis thaliana	cis-acting element involved in the abscisic acid responsiveness
TaDEAD-box20-2B	TraesCS2B02G179900.1	ABRE	AACCCGG	951	7	+	Arabidopsis thaliana	cis-acting element involved in the abscisic acid responsiveness
TaDEAD-box20-2B	TraesCS2B02G179900.1	ABRE	ACGTG	1371	5	+	Arabidopsis thaliana	cis-acting element involved in the abscisic acid responsiveness
TaDEAD-box21-2B	TraesCS2B02G247500.1	ABRE	CACGTG	225	6	+	Arabidopsis thaliana	cis-acting element involved in the abscisic acid responsiveness
TaDEAD-box21-2B	TraesCS2B02G247500.1	ABRE	ACGTG	226	5	+	Arabidopsis thaliana	cis-acting element involved in the abscisic acid responsiveness
TaDEAD-box21-2B	TraesCS2B02G247500.1	ABRE	ACGTG	637	5	-	Arabidopsis thaliana	cis-acting element involved in the abscisic acid responsiveness
TaDEAD-box21-2B	TraesCS2B02G247500.1	ABRE	ACGTG	1705	5	+	Arabidopsis thaliana	cis-acting element involved in the abscisic acid responsiveness
TaDEAD-box21-2B	TraesCS2B02G247500.1	ABRE	ACGTG	1805	5	-	Arabidopsis thaliana	cis-acting element involved in the abscisic acid responsiveness
TaDEAD-box22-2B	TraesCS2B02G273300.1	ABRE	ACGTG	60	5	-	Arabidopsis thaliana	cis-acting element involved in the abscisic acid responsiveness
TaDEAD-box23-2B	TraesCS2B02G384300.1	ABRE	ACGTG	1005	5	-	Arabidopsis thaliana	cis-acting element involved in the abscisic acid responsiveness
TaDEAD-box23-2B	TraesCS2B02G384300.1	ABRE	ACGTG	1227	5	+	Arabidopsis thaliana	cis-acting element involved in the abscisic acid responsiveness
TaDEAD-box24-2B	TraesCS2B02G387200.1	ABRE	GACACGTGGC	430	9	-	Triticum aestivum	cis-acting element involved in the abscisic acid responsiveness
TaDEAD-box24-2B	TraesCS2B02G387200.1	ABRE	CACGTG	432	6	+	Arabidopsis thaliana	cis-acting element involved in the abscisic acid responsiveness
TaDEAD-box24-2B	TraesCS2B02G387200.1	ABRE	ACGTG	433	5	+	Arabidopsis thaliana	cis-acting element involved in the abscisic acid responsiveness
TaDEAD-box24-2B	TraesCS2B02G387200.1	ABRE	ACGTG	689	5	-	Arabidopsis thaliana	cis-acting element involved in the abscisic acid responsiveness
TaDEAD-box24-2B	TraesCS2B02G387200.1	ABRE	TACGGTC	1348	7	+	Arabidopsis thaliana	cis-acting element involved in the abscisic acid responsiveness
TaDEAD-box24-2B	TraesCS2B02G387200.1	ABRE	AACCCGG	1534	7	+	Arabidopsis thaliana	cis-acting element involved in the abscisic acid responsiveness
TaDEAD-box24-2B	TraesCS2B02G387200.1	ABRE	ACGTG	1662	5	+	Arabidopsis thaliana	cis-acting element involved in the abscisic acid responsiveness
TaDEAD-box24-2B	TraesCS2B02G387200.1	ABRE	ACGTG	1698	5	+	Arabidopsis thaliana	cis-acting element involved in the abscisic acid responsiveness
TaDEAD-box24-2B	TraesCS2B02G387200.1	ABRE	ACGTG	1733	5	+	Arabidopsis thaliana	cis-acting element involved in the abscisic acid responsiveness
TaDEAD-box25-2B	TraesCS2B02G584200.1	ABRE	TACGGTC	72	7	+	Arabidopsis thaliana	cis-acting element involved in the abscisic acid responsiveness
TaDEAD-box25-2B	TraesCS2B02G584200.1	ABRE	GCCGCGTGGC	1247	10	-	Oryza sativa	cis-acting element involved in the abscisic acid responsiveness
TaDEAD-box25-2B	TraesCS2B02G584200.1	ABRE	ACGTG	1966	5	-	Arabidopsis thaliana	cis-acting element involved in the abscisic acid responsiveness
TaDEAD-box26-2D	TraesCS2D02G131200.1	ABRE	ACGTG	740	5	-	Arabidopsis thaliana	cis-acting element involved in the abscisic acid responsiveness
TaDEAD-box26-2D	TraesCS2D02G131200.1	ABRE	ACGTG	853	5	-	Arabidopsis thaliana	cis-acting element involved in the abscisic acid responsiveness
TaDEAD-box26-2D	TraesCS2D02G131200.1	ABRE	ACGTG	1405	5	+	Arabidopsis thaliana	cis-acting element involved in the abscisic acid responsiveness
TaDEAD-box27-2D	TraesCS2D02G141000.1	ABRE	ACGTG	601	5	+	Arabidopsis thaliana	cis-acting element involved in the abscisic acid responsiveness
TaDEAD-box27-2D	TraesCS2D02G141000.1	ABRE	ACGTG	1762	5	+	Arabidopsis thaliana	cis-acting element involved in the abscisic acid responsiveness
TaDEAD-box28-2D	TraesCS2D02G149500.1	ABRE	ACGTG	166	5	+	Arabidopsis thaliana	cis-acting element involved in the abscisic acid responsiveness
TaDEAD-box28-2D	TraesCS2D02G149500.1	ABRE	ACGTG	354	5	+	Arabidopsis thaliana	cis-acting element involved in the abscisic acid responsiveness
TaDEAD-box28-2D	TraesCS2D02G149500.1	ABRE	ACGTG	400	5	+	Arabidopsis thaliana	cis-acting element involved in the abscisic acid responsiveness
TaDEAD-box28-2D	TraesCS2D02G149500.1	ABRE	ACGTG	658	5	+	Arabidopsis thaliana	cis-acting element involved in the abscisic acid responsiveness
TaDEAD-box28-2D	TraesCS2D02G149500.1	ABRE	CACGTG	1350	6	-	Arabidopsis thaliana	cis-acting element involved in the abscisic acid responsiveness
TaDEAD-box28-2D	TraesCS2D02G149500.1	ABRE	ACGTG	1351	5	+	Arabidopsis thaliana	cis-acting element involved in the abscisic acid responsiveness
TaDEAD-box29-2D	TraesCS2D02G160100.1	ABRE	GACACGTGGC	203	9	+	Triticum aestivum	cis-acting element involved in the abscisic acid responsiveness
TaDEAD-box29-2D	TraesCS2D02G160100.1	ABRE	ACGTG	411	5	+	Arabidopsis thaliana	cis-acting element involved in the abscisic acid responsiveness
TaDEAD-box29-2D	TraesCS2D02G160100.1	ABRE	TACGGTC	498	7	-	Arabidopsis thaliana	cis-acting element involved in the abscisic acid responsiveness
TaDEAD-box29-2D	TraesCS2D02G160100.1	ABRE	ACGTG	555	5	+	Arabidopsis thaliana	cis-acting element involved in the abscisic acid responsiveness
TaDEAD-box29-2D	TraesCS2D02G160100.1	ABRE	ACGTG	651	5	+	Arabidopsis thaliana	cis-acting element involved in the abscisic acid responsiveness
TaDEAD-box29-2D	TraesCS2D02G160100.1	ABRE	AACCCGG	866	7	+	Arabidopsis thaliana	cis-acting element involved in the abscisic acid responsiveness
TaDEAD-box29-2D	TraesCS2D02G160100.1	ABRE	TACGGTC	1520	7	+	Arabidopsis thaliana	cis-acting element involved in the abscisic acid responsiveness
TaDEAD-box29-2D	TraesCS2D02G160100.1	ABRE	ACGTG	1613	5	+	Arabidopsis thaliana	cis-acting element involved in the abscisic acid responsiveness
TaDEAD-box30-2D	TraesCS2D02G228000.1	ABRE	ACGTG	1230	5	-	Arabidopsis thaliana	cis-acting element involved in the abscisic acid responsiveness
TaDEAD-box30-2D	TraesCS2D02G228000.1	ABRE	ACGTG	1807	5	-	Arabidopsis thaliana	cis-acting element involved in the abscisic acid responsiveness
TaDEAD-box31-2D	TraesCS2D02G254200.1	ABRE	ACGTG	37	5	-	Arabidopsis thaliana	cis-acting element involved in the abscisic acid responsiveness
TaDEAD-box31-2D	TraesCS2D02G254200.1	ABRE	ACGTG	1159	5	+	Arabidopsis thaliana	cis-acting element involved in the abscisic acid responsiveness
TaDEAD-box32-2D	TraesCS2D02G363700.1	ABRE	ACGTG	619	5	-	Arabidopsis thaliana	cis-acting element involved in the abscisic acid responsiveness
TaDEAD-box32-2D	TraesCS2D02G363700.1	ABRE	ACGTG	998	5	+	Arabidopsis thaliana	cis-acting element involved in the abscisic acid responsiveness
TaDEAD-box33-2D	TraesCS2D02G366700.1	ABRE	ACGTG	951	5	-	Arabidopsis thaliana	cis-acting element involved in the abscisic acid responsiveness
TaDEAD-box33-2D	TraesCS2D02G366700.1	ABRE	AACCCGG	973	7	-	Arabidopsis thaliana	cis-acting element involved in the abscisic acid responsiveness
TaDEAD-box33-2D	TraesCS2D02G366700.1	ABRE	ACGTG	1639	5	+	Arabidopsis thaliana	cis-acting element involved in the abscisic acid responsiveness
TaDEAD-box33-2D	TraesCS2D02G366700.1	ABRE	ACGTG	1672	5	+	Arabidopsis thaliana	cis-acting element involved in the abscisic acid responsiveness
TaDEAD-box33-2D	TraesCS2D02G366700.1	ABRE	ACGTG	1704	5	+	Arabidopsis thaliana	cis-acting element involved in the abscisic acid responsiveness
TaDEAD-box34-2D	TraesCS2D02G553400.1	ABRE	ACGTG	996	5	-	Arabidopsis thaliana	cis-acting element involved in the abscisic acid responsiveness
TaDEAD-box34-2D	TraesCS2D02G553400.1	ABRE	ACGTG	1544	5	-	Arabidopsis thaliana	cis-acting element involved in the abscisic acid responsiveness
TaDEAD-box34-2D	TraesCS2D02G553400.1	ABRE	ACGTG	1966	5	-	Arabidopsis thaliana	cis-acting element involved in the abscisic acid responsiveness
TaDEAD-box35-2D	TraesCS2D02G554300.1	ABRE	GCCGCGTGGC	58	9	+	Oryza sativa	cis-acting element involved in the abscisic acid responsiveness
TaDEAD-box35-2D	TraesCS2D02G554300.1	ABRE	ACGTG	620	5	-	Arabidopsis thaliana	cis-acting element involved in the abscisic acid responsiveness
TaDEAD-box35-2D	TraesCS2D02G554300.1	ABRE	ACGTG	1218	5	+	Arabidopsis thaliana	cis-acting element involved in the abscisic acid responsiveness
TaDEAD-box35-2D	TraesCS2D02G554300.1	ABRE	ACGTG	1246	5	+	Arabidopsis thaliana	cis-acting element involved in the abscisic acid responsiveness
TaDEAD-box35-2D	TraesCS2D02G554300.1	ABRE	ACGTG	1607	5	+	Arabidopsis thaliana	cis-acting element involved in the abscisic acid responsiveness
TaDEAD-box35-2D	TraesCS2D02G554300.1	ABRE	ACGTG	1646	5	-	Arabidopsis thaliana	cis-acting element involved in the abscisic acid responsiveness
TaDEAD-box35-2D	TraesCS2D02G554300.1	ABRE	ACGTG	1967	5	-	Arabidopsis thaliana	cis-acting element involved in the abscisic acid responsiveness
TaDEAD-box36-3A	TraesCS3A02G100100.1	ABRE	ACGTG	414	5	+	Arabidopsis thaliana	cis-acting element involved in the abscisic acid responsiveness
TaDEAD-box36-3A	TraesCS3A02G100100.1	ABRE	ACGTG	1778	5	+	Arabidopsis thaliana	cis-acting element involved in the abscisic acid responsiveness
TaDEAD-box37-3A	TraesCS3A02G100200.1	ABRE	ACGTG	998	5	-	Arabidopsis thaliana	cis-acting element involved in the abscisic acid responsiveness
TaDEAD-box38-3A	TraesCS3A02G103700.1	ABRE	ACGTG	1269	5	+	Arabidopsis thaliana	cis-acting element involved in the abscisic acid responsiveness
TaDEAD-box39-3A	TraesCS3A02G112800.1	ABRE	ACGTG	1161	5	-	Arabidopsis thaliana	cis-acting element involved in the abscisic acid responsiveness
TaDEAD-box40-3A	TraesCS3A02G122100.1	ABRE	ACGTG	233	5	-	Arabidopsis thaliana	cis-acting element involved in the abscisic acid responsiveness
TaDEAD-box40-3A	TraesCS3A02G122100.1	ABRE	CACGTG	1159	6	-	Arabidopsis thaliana	cis-acting element involved in the abscisic acid responsiveness
TaDEAD-box40-3A	TraesCS3A02G122100.1	ABRE	ACGTG	1160	5	+	Arabidopsis thaliana	cis-acting element involved in the abscisic acid responsiveness
TaDEAD-box41-3A	TraesCS3A02G130200.2	ABRE	ACGTG	373	5	-	Arabidopsis thaliana	cis-acting element involved in the abscisic acid responsiveness
TaDEAD-box41-3A	TraesCS3A02G130200.2	ABRE	CGCACGTGTC	409	9	-	Hordeum vulgare	cis-acting element involved in the abscisic acid responsiveness
TaDEAD-box41-3A	TraesCS3A02G130200.2	ABRE	ACGTG	647	5	+	Arabidopsis thaliana	cis-acting element involved in the abscisic acid responsiveness
TaDEAD-box41-3A	TraesCS3A02G130200.2	ABRE	ACGTG	1044	5	-	Arabidopsis thaliana	cis-acting element involved in the abscisic acid responsiveness
TaDEAD-box41-3A	TraesCS3A02G130200.2	ABRE	ACGTG	1078	5	+	Arabidopsis thaliana	cis-acting element involved in the abscisic acid responsiveness
TaDEAD-box41-3A	TraesCS3A02G130200.2	ABRE	ACGTG	1143	5	-	Arabidopsis thaliana	cis-acting element involved in the abscisic acid responsiveness
TaDEAD-box41-3A	TraesCS3A02G130200.2	ABRE	ACGTG	1293	5	-	Arabidopsis thaliana	cis-acting element involved in the abscisic acid responsiveness
TaDEAD-box41-3A	TraesCS3A02G130200.2	ABRE	GCCGCGTGGC	1699	9	-	Oryza sativa	cis-acting element involved in the abscisic acid responsiveness
TaDEAD-box42-3A	TraesCS3A02G194200.2	ABRE	GACACGTGGC	1490	9	-	Triticum aestivum	cis-acting element involved in the abscisic acid responsiveness
TaDEAD-box42-3A	TraesCS3A02G194200.2	ABRE	CACGTG	1492	6	-	Arabidopsis thaliana	cis-acting element involved in the abscisic acid responsiveness
TaDEAD-box42-3A	TraesCS3A02G194200.2	ABRE	ACGTG	1493	5	+	Arabidopsis thaliana	cis-acting element involved in the abscisic acid responsiveness
TaDEAD-box42-3A	TraesCS3A02G194200.2	ABRE	CACGTG	1707	6	-	Arabidopsis thaliana	cis-acting element involved in the abscisic acid responsiveness
TaDEAD-box42-3A	TraesCS3A02G194200.2	ABRE	ACGTG	1708	5	+	Arabidopsis thaliana	cis-acting element involved in the abscisic acid responsiveness
TaDEAD-box43-3A	TraesCS3A02G222500.1	ABRE	ACGTG	462	5	-	Arabidopsis thaliana	cis-acting element involved in the abscisic acid responsiveness
TaDEAD-box44-3A	TraesCS3A02G222700.1	ABRE	ACGTG	534	5	+	Arabidopsis thaliana	cis-acting element involved in the abscisic acid responsiveness
TaDEAD-box44-3A	TraesCS3A02G222700.1	ABRE	ACGTG	1473	5	-	Arabidopsis thaliana	cis-acting element involved in the abscisic acid responsiveness
TaDEAD-box44-3A	TraesCS3A02G222700.1	ABRE	AACCCGG	1908	7	+	Arabidopsis thaliana	cis-acting element involved in the abscisic acid responsiveness
TaDEAD-box45-3A	TraesCS3A02G416900.1	ABRE	ACGTG	240	5	-	Arabidopsis thaliana	cis-acting element involved in the abscisic acid responsiveness
TaDEAD-box45-3A	TraesCS3A02G416900.1	ABRE	TACGTGTC	440	8	+	Oryza sativa	cis-acting element involved in the abscisic acid responsiveness
TaDEAD-box45-3A	TraesCS3A02G416900.1	ABRE	ACGTG	441	5	+	Arabidopsis thaliana	cis-acting element involved in the abscisic acid responsiveness
TaDEAD-box45-3A	TraesCS3A02G416900.1	ABRE	ACGTG	1097	5	-	Arabidopsis thaliana	cis-acting element involved in the abscisic acid responsiveness
TaDEAD-box45-3A	TraesCS3A02G416900.1	ABRE	GCAACGTGTC	1398	9	+	Hordeum vulgare	cis-acting element involved in the abscisic acid responsiveness
TaDEAD-box46-3B	TraesCS3B02G116900.1	ABRE	ACGTG	983	5	-	Arabidopsis thaliana	cis-acting element involved in the abscisic acid responsiveness
TaDEAD-box46-3B	TraesCS3B02G116900.1	ABRE	ACGTG	1778	5	+	Arabidopsis thaliana	cis-acting element involved in the abscisic acid responsiveness
TaDEAD-box47-3B	TraesCS3B02G117000.1	ABRE	TACGGTC	254	7	-	Arabidopsis thaliana	cis-acting element involved in the abscisic acid responsiveness
TaDEAD-box47-3B	TraesCS3B02G117000.1	ABRE	CGCACGTGTC	1027	9	+	Hordeum vulgare	cis-acting element involved in the abscisic acid responsiveness
TaDEAD-box47-3B	TraesCS3B02G117000.1	ABRE	ACGTG	1182	5	+	Arabidopsis thaliana	cis-acting element involved in the abscisic acid responsiveness
TaDEAD-box48-3B	TraesCS3B02G121100.1	ABRE	ACGTG	977	5	+	Arabidopsis thaliana	cis-acting element involved in the abscisic acid responsiveness
TaDEAD-box48-3B	TraesCS3B02G121100.1	ABRE	ACGTG	1266	5	+	Arabidopsis thaliana	cis-acting element involved in the abscisic acid responsiveness
TaDEAD-box48-3B	TraesCS3B02G121100.1	ABRE	AACCCGG	1465	7	-	Arabidopsis thaliana	cis-acting element involved in the abscisic acid responsiveness
TaDEAD-box49-3B	TraesCS3B02G131400.1	ABRE	CACGTG	490	6	+	Arabidopsis thaliana	cis-acting element involved in the abscisic acid responsiveness
TaDEAD-box49-3B	TraesCS3B02G131400.1	ABRE	ACGTG	491	5	+	Arabidopsis thaliana	cis-acting element involved in the abscisic acid responsiveness
TaDEAD-box49-3B	TraesCS3B02G131400.1	ABRE	ACGTG	1746	5	-	Arabidopsis thaliana	cis-acting element involved in the abscisic acid responsiveness
TaDEAD-box50-3B	TraesCS3B02G141300.1	ABRE	CACGTG	139	6	+	Arabidopsis thaliana	cis-acting element involved in the abscisic acid responsiveness
TaDEAD-box50-3B	TraesCS3B02G141300.1	ABRE	ACGTG	140	5	+	Arabidopsis thaliana	cis-acting element involved in the abscisic acid responsiveness
TaDEAD-box50-3B	TraesCS3B02G141300.1	ABRE	ACGTG	1897	5	+	Arabidopsis thaliana	cis-acting element involved in the abscisic acid responsiveness
TaDEAD-box51-3B	TraesCS3B02G149300.8	ABRE	ACGTG	96	5	-	Arabidopsis thaliana	cis-acting element involved in the abscisic acid responsiveness
TaDEAD-box51-3B	TraesCS3B02G149300.8	ABRE	CGTACGTGCA	106	9	-	Hordeum vulgare	cis-acting element involved in the abscisic acid responsiveness
TaDEAD-box51-3B	TraesCS3B02G149300.8	ABRE	ACGTG	975	5	+	Arabidopsis thaliana	cis-acting element involved in the abscisic acid responsiveness
TaDEAD-box51-3B	TraesCS3B02G149300.8	ABRE	ACGTG	1314	5	-	Arabidopsis thaliana	cis-acting element involved in the abscisic acid responsiveness
TaDEAD-box51-3B	TraesCS3B02G149300.8	ABRE	ACGTG	1349	5	+	Arabidopsis thaliana	cis-acting element involved in the abscisic acid responsiveness
TaDEAD-box52-3B	TraesCS3B02G193400.3	ABRE	ACGTG	473	5	-	Arabidopsis thaliana	cis-acting element involved in the abscisic acid responsiveness
TaDEAD-box53-3B	TraesCS3B02G208800.1	ABRE	ACGTG	1153	5	+	Arabidopsis thaliana	cis-acting element involved in the abscisic acid responsiveness
TaDEAD-box54-3B	TraesCS3B02G230800.2	ABRE	ACGTG	1176	5	+	Arabidopsis thaliana	cis-acting element involved in the abscisic acid responsiveness
TaDEAD-box54-3B	TraesCS3B02G230800.2	ABRE	GACACGTGGC	1255	9	-	Triticum aestivum	cis-acting element involved in the abscisic acid responsiveness
TaDEAD-box54-3B	TraesCS3B02G230800.2	ABRE	CACGTG	1420	6	-	Arabidopsis thaliana	cis-acting element involved in the abscisic acid responsiveness
TaDEAD-box54-3B	TraesCS3B02G230800.2	ABRE	ACGTG	1421	5	+	Arabidopsis thaliana	cis-acting element involved in the abscisic acid responsiveness
TaDEAD-box54-3B	TraesCS3B02G230800.2	ABRE	CACGTG	1642	6	-	Arabidopsis thaliana	cis-acting element involved in the abscisic acid responsiveness
TaDEAD-box54-3B	TraesCS3B02G230800.2	ABRE	ACGTG	1643	5	+	Arabidopsis thaliana	cis-acting element involved in the abscisic acid responsiveness
TaDEAD-box55-3B	TraesCS3B02G252600.1	ABRE	AACCCGG	1908	7	+	Arabidopsis thaliana	cis-acting element involved in the abscisic acid responsiveness
TaDEAD-box56-3B	TraesCS3B02G252700.1	ABRE	ACGTG	409	5	-	Arabidopsis thaliana	cis-acting element involved in the abscisic acid responsiveness
TaDEAD-box56-3B	TraesCS3B02G252700.1	ABRE	ACGTG	1503	5	-	Arabidopsis thaliana	cis-acting element involved in the abscisic acid responsiveness
TaDEAD-box57-3B	TraesCS3B02G451900.1	ABRE	ACGTG	26	5	+	Arabidopsis thaliana	cis-acting element involved in the abscisic acid responsiveness
TaDEAD-box57-3B	TraesCS3B02G451900.1	ABRE	ACGTG	222	5	-	Arabidopsis thaliana	cis-acting element involved in the abscisic acid responsiveness
TaDEAD-box57-3B	TraesCS3B02G451900.1	ABRE	ACGTG	492	5	+	Arabidopsis thaliana	cis-acting element involved in the abscisic acid responsiveness
TaDEAD-box57-3B	TraesCS3B02G451900.1	ABRE	ACGTG	1375	5	-	Arabidopsis thaliana	cis-acting element involved in the abscisic acid responsiveness
TaDEAD-box57-3B	TraesCS3B02G451900.1	ABRE	GCCGCGTGGC	1987	9	-	Oryza sativa	cis-acting element involved in the abscisic acid responsiveness
TaDEAD-box58-3D	TraesCS3D02G100800.1	ABRE	CACGTG	4	6	+	Arabidopsis thaliana	cis-acting element involved in the abscisic acid responsiveness
TaDEAD-box58-3D	TraesCS3D02G100800.1	ABRE	ACGTG	5	5	+	Arabidopsis thaliana	cis-acting element involved in the abscisic acid responsiveness
TaDEAD-box58-3D	TraesCS3D02G100800.1	ABRE	CACGTG	143	6	+	Arabidopsis thaliana	cis-acting element involved in the abscisic acid responsiveness
TaDEAD-box58-3D	TraesCS3D02G100800.1	ABRE	ACGTG	144	5	+	Arabidopsis thaliana	cis-acting element involved in the abscisic acid responsiveness
TaDEAD-box58-3D	TraesCS3D02G100800.1	ABRE	ACGTG	217	5	+	Arabidopsis thaliana	cis-acting element involved in the abscisic acid responsiveness
TaDEAD-box58-3D	TraesCS3D02G100800.1	ABRE	ACGTG	863	5	+	Arabidopsis thaliana	cis-acting element involved in the abscisic acid responsiveness
TaDEAD-box58-3D	TraesCS3D02G100800.1	ABRE	CACGTG	1217	6	-	Arabidopsis thaliana	cis-acting element involved in the abscisic acid responsiveness
TaDEAD-box58-3D	TraesCS3D02G100800.1	ABRE	ACGTG	1218	5	+	Arabidopsis thaliana	cis-acting element involved in the abscisic acid responsiveness
TaDEAD-box58-3D	TraesCS3D02G100800.1	ABRE	CACGTG	1424	6	-	Arabidopsis thaliana	cis-acting element involved in the abscisic acid responsiveness
TaDEAD-box58-3D	TraesCS3D02G100800.1	ABRE	ACGTG	1425	5	+	Arabidopsis thaliana	cis-acting element involved in the abscisic acid responsiveness
TaDEAD-box58-3D	TraesCS3D02G100800.1	ABRE	CACGTG	1776	6	-	Arabidopsis thaliana	cis-acting element involved in the abscisic acid responsiveness
TaDEAD-box58-3D	TraesCS3D02G100800.1	ABRE	ACGTG	1777	5	+	Arabidopsis thaliana	cis-acting element involved in the abscisic acid responsiveness
TaDEAD-box60-3D	TraesCS3D02G106000.1	ABRE	ACGTG	1030	5	+	Arabidopsis thaliana	cis-acting element involved in the abscisic acid responsiveness
TaDEAD-box60-3D	TraesCS3D02G106000.1	ABRE	AACCCGG	1462	7	-	Arabidopsis thaliana	cis-acting element involved in the abscisic acid responsiveness
TaDEAD-box61-3D	TraesCS3D02G131100.8	ABRE	GACACGTGGC	1551	9	-	Triticum aestivum	cis-acting element involved in the abscisic acid responsiveness
TaDEAD-box62-3D	TraesCS3D02G202500.3	ABRE	GACACGTGGC	1485	9	-	Triticum aestivum	cis-acting element involved in the abscisic acid responsiveness
TaDEAD-box62-3D	TraesCS3D02G202500.3	ABRE	CACGTG	1487	6	-	Arabidopsis thaliana	cis-acting element involved in the abscisic acid responsiveness
TaDEAD-box62-3D	TraesCS3D02G202500.3	ABRE	ACGTG	1488	5	+	Arabidopsis thaliana	cis-acting element involved in the abscisic acid responsiveness
TaDEAD-box62-3D	TraesCS3D02G202500.3	ABRE	GACACGTGGC	1524	9	+	Triticum aestivum	cis-acting element involved in the abscisic acid responsiveness
TaDEAD-box62-3D	TraesCS3D02G202500.3	ABRE	CACGTG	1526	6	-	Arabidopsis thaliana	cis-acting element involved in the abscisic acid responsiveness
TaDEAD-box62-3D	TraesCS3D02G202500.3	ABRE	ACGTG	1527	5	+	Arabidopsis thaliana	cis-acting element involved in the abscisic acid responsiveness
TaDEAD-box62-3D	TraesCS3D02G202500.3	ABRE	CACGTG	1704	6	-	Arabidopsis thaliana	cis-acting element involved in the abscisic acid responsiveness
TaDEAD-box62-3D	TraesCS3D02G202500.3	ABRE	ACGTG	1705	5	+	Arabidopsis thaliana	cis-acting element involved in the abscisic acid responsiveness
TaDEAD-box63-3D	TraesCS3D02G230300.1	ABRE	ACGTG	1878	5	-	Arabidopsis thaliana	cis-acting element involved in the abscisic acid responsiveness
TaDEAD-box65-3D	TraesCS3D02G412400.1	ABRE	GCAACGTGTC	678	9	+	Hordeum vulgare	cis-acting element involved in the abscisic acid responsiveness
TaDEAD-box65-3D	TraesCS3D02G412400.1	ABRE	ACGTG	1650	5	-	Arabidopsis thaliana	cis-acting element involved in the abscisic acid responsiveness
TaDEAD-box66-4A	TraesCS4A02G121700.1	ABRE	ACGTG	151	5	+	Arabidopsis thaliana	cis-acting element involved in the abscisic acid responsiveness
TaDEAD-box66-4A	TraesCS4A02G121700.1	ABRE	ACGTG	1110	5	+	Arabidopsis thaliana	cis-acting element involved in the abscisic acid responsiveness
TaDEAD-box67-4A	TraesCS4A02G141400.1	ABRE	CACGTG	141	6	+	Arabidopsis thaliana	cis-acting element involved in the abscisic acid responsiveness
TaDEAD-box67-4A	TraesCS4A02G141400.1	ABRE	ACGTG	142	5	+	Arabidopsis thaliana	cis-acting element involved in the abscisic acid responsiveness
TaDEAD-box67-4A	TraesCS4A02G141400.1	ABRE	ACGTG	1532	5	+	Arabidopsis thaliana	cis-acting element involved in the abscisic acid responsiveness
TaDEAD-box67-4A	TraesCS4A02G141400.1	ABRE	ACGTG	1732	5	+	Arabidopsis thaliana	cis-acting element involved in the abscisic acid responsiveness
TaDEAD-box67-4A	TraesCS4A02G141400.1	ABRE	ACGTG	1887	5	+	Arabidopsis thaliana	cis-acting element involved in the abscisic acid responsiveness
TaDEAD-box68-4A	TraesCS4A02G255900.1	ABRE	ACGTG	972	5	-	Arabidopsis thaliana	cis-acting element involved in the abscisic acid responsiveness
TaDEAD-box69-4B	TraesCS4B02G126000.1	ABRE	CGCACGTGTC	712	9	-	Hordeum vulgare	cis-acting element involved in the abscisic acid responsiveness
TaDEAD-box69-4B	TraesCS4B02G126000.1	ABRE	ACGTG	1092	5	+	Arabidopsis thaliana	cis-acting element involved in the abscisic acid responsiveness
TaDEAD-box69-4B	TraesCS4B02G126000.1	ABRE	GCCGCGTGGC	1419	9	-	Oryza sativa	cis-acting element involved in the abscisic acid responsiveness
TaDEAD-box69-4B	TraesCS4B02G126000.1	ABRE	GCCGCGTGGC	1427	9	+	Oryza sativa	cis-acting element involved in the abscisic acid responsiveness
TaDEAD-box69-4B	TraesCS4B02G126000.1	ABRE	ACGTG	1466	5	+	Arabidopsis thaliana	cis-acting element involved in the abscisic acid responsiveness
TaDEAD-box69-4B	TraesCS4B02G126000.1	ABRE	CACGTG	1652	6	-	Arabidopsis thaliana	cis-acting element involved in the abscisic acid responsiveness
TaDEAD-box69-4B	TraesCS4B02G126000.1	ABRE	ACGTG	1653	5	+	Arabidopsis thaliana	cis-acting element involved in the abscisic acid responsiveness
TaDEAD-box70-4B	TraesCS4B02G181800.1	ABRE	ACGTG	1414	5	-	Arabidopsis thaliana	cis-acting element involved in the abscisic acid responsiveness
TaDEAD-box70-4B	TraesCS4B02G181800.1	ABRE	ACGTG	1550	5	+	Arabidopsis thaliana	cis-acting element involved in the abscisic acid responsiveness
TaDEAD-box71-4B	TraesCS4B02G341100.1	ABRE	ACGTG	474	5	-	Arabidopsis thaliana	cis-acting element involved in the abscisic acid responsiveness
TaDEAD-box71-4B	TraesCS4B02G341100.1	ABRE	ACGTG	510	5	-	Arabidopsis thaliana	cis-acting element involved in the abscisic acid responsiveness
TaDEAD-box72-4D	TraesCS4D02G148700.1	ABRE	AACCCGG	504	7	+	Arabidopsis thaliana	cis-acting element involved in the abscisic acid responsiveness
TaDEAD-box72-4D	TraesCS4D02G148700.1	ABRE	ACGTG	867	5	-	Arabidopsis thaliana	cis-acting element involved in the abscisic acid responsiveness
TaDEAD-box72-4D	TraesCS4D02G148700.1	ABRE	ACGTG	1475	5	-	Arabidopsis thaliana	cis-acting element involved in the abscisic acid responsiveness
TaDEAD-box73-4D	TraesCS4D02G184200.1	ABRE	GCAACGTGTC	368	9	+	Hordeum vulgare	cis-acting element involved in the abscisic acid responsiveness
TaDEAD-box73-4D	TraesCS4D02G184200.1	ABRE	CACGTG	370	6	+	Arabidopsis thaliana	cis-acting element involved in the abscisic acid responsiveness
TaDEAD-box73-4D	TraesCS4D02G184200.1	ABRE	ACGTG	371	5	+	Arabidopsis thaliana	cis-acting element involved in the abscisic acid responsiveness
TaDEAD-box73-4D	TraesCS4D02G184200.1	ABRE	ACGTG	413	5	-	Arabidopsis thaliana	cis-acting element involved in the abscisic acid responsiveness
TaDEAD-box73-4D	TraesCS4D02G184200.1	ABRE	AACCCGG	443	7	-	Arabidopsis thaliana	cis-acting element involved in the abscisic acid responsiveness
TaDEAD-box73-4D	TraesCS4D02G184200.1	ABRE	ACGTG	814	5	+	Arabidopsis thaliana	cis-acting element involved in the abscisic acid responsiveness
TaDEAD-box73-4D	TraesCS4D02G184200.1	ABRE	ACGTG	1658	5	-	Arabidopsis thaliana	cis-acting element involved in the abscisic acid responsiveness
TaDEAD-box74-4D	TraesCS4D02G272900.1	ABRE	CACGTG	544	6	+	Arabidopsis thaliana	cis-acting element involved in the abscisic acid responsiveness
TaDEAD-box74-4D	TraesCS4D02G272900.1	ABRE	ACGTG	545	5	+	Arabidopsis thaliana	cis-acting element involved in the abscisic acid responsiveness
TaDEAD-box74-4D	TraesCS4D02G272900.1	ABRE	ACGTG	786	5	+	Arabidopsis thaliana	cis-acting element involved in the abscisic acid responsiveness
TaDEAD-box74-4D	TraesCS4D02G272900.1	ABRE	ACGTG	1128	5	-	Arabidopsis thaliana	cis-acting element involved in the abscisic acid responsiveness
TaDEAD-box75-4D	TraesCS4D02G337100.1	ABRE	ACGTG	1737	5	+	Arabidopsis thaliana	cis-acting element involved in the abscisic acid responsiveness
TaDEAD-box76-5A	TraesCS5A02G042300.1	ABRE	AACCCGG	395	7	+	Arabidopsis thaliana	cis-acting element involved in the abscisic acid responsiveness
TaDEAD-box76-5A	TraesCS5A02G042300.1	ABRE	ACGTG	529	5	-	Arabidopsis thaliana	cis-acting element involved in the abscisic acid responsiveness
TaDEAD-box76-5A	TraesCS5A02G042300.1	ABRE	CACGTG	1719	6	-	Arabidopsis thaliana	cis-acting element involved in the abscisic acid responsiveness
TaDEAD-box76-5A	TraesCS5A02G042300.1	ABRE	ACGTG	1720	5	+	Arabidopsis thaliana	cis-acting element involved in the abscisic acid responsiveness
TaDEAD-box77-5A	TraesCS5A02G047300.2	ABRE	ACGTG	44	5	+	Arabidopsis thaliana	cis-acting element involved in the abscisic acid responsiveness
TaDEAD-box77-5A	TraesCS5A02G047300.2	ABRE	TACGGTC	144	7	+	Arabidopsis thaliana	cis-acting element involved in the abscisic acid responsiveness
TaDEAD-box77-5A	TraesCS5A02G047300.2	ABRE	ACGTG	160	5	+	Arabidopsis thaliana	cis-acting element involved in the abscisic acid responsiveness
TaDEAD-box77-5A	TraesCS5A02G047300.2	ABRE	ACGTG	1747	5	-	Arabidopsis thaliana	cis-acting element involved in the abscisic acid responsiveness
TaDEAD-box78-5A	TraesCS5A02G114200.1	ABRE	TACGGTC	78	7	+	Arabidopsis thaliana	cis-acting element involved in the abscisic acid responsiveness
TaDEAD-box79-5A	TraesCS5A02G114400.1	ABRE	ACGTG	1676	5	+	Arabidopsis thaliana	cis-acting element involved in the abscisic acid responsiveness
TaDEAD-box79-5A	TraesCS5A02G114400.1	ABRE	ACGTG	1907	5	-	Arabidopsis thaliana	cis-acting element involved in the abscisic acid responsiveness
TaDEAD-box80-5A	TraesCS5A02G153700.1	ABRE	ACGTG	1467	5	+	Arabidopsis thaliana	cis-acting element involved in the abscisic acid responsiveness
TaDEAD-box81-5A	TraesCS5A02G200900.1	ABRE	ACGTG	1267	5	-	Arabidopsis thaliana	cis-acting element involved in the abscisic acid responsiveness
TaDEAD-box81-5A	TraesCS5A02G200900.1	ABRE	CGTACGTGCA	1340	9	-	Hordeum vulgare	cis-acting element involved in the abscisic acid responsiveness
TaDEAD-box81-5A	TraesCS5A02G200900.1	ABRE	ACGTG	1342	5	-	Arabidopsis thaliana	cis-acting element involved in the abscisic acid responsiveness
TaDEAD-box81-5A	TraesCS5A02G200900.1	ABRE	ACGTG	1892	5	-	Arabidopsis thaliana	cis-acting element involved in the abscisic acid responsiveness
TaDEAD-box82-5A	TraesCS5A02G308900.1	ABRE	ACGTG	865	5	+	Arabidopsis thaliana	cis-acting element involved in the abscisic acid responsiveness
TaDEAD-box82-5A	TraesCS5A02G308900.1	ABRE	ACGTG	1008	5	-	Arabidopsis thaliana	cis-acting element involved in the abscisic acid responsiveness
TaDEAD-box82-5A	TraesCS5A02G308900.1	ABRE	ACGTG	1463	5	+	Arabidopsis thaliana	cis-acting element involved in the abscisic acid responsiveness
TaDEAD-box83-5A	TraesCS5A02G375900.1	ABRE	ACGTG	364	5	+	Arabidopsis thaliana	cis-acting element involved in the abscisic acid responsiveness
TaDEAD-box83-5A	TraesCS5A02G375900.1	ABRE	ACGTG	441	5	-	Arabidopsis thaliana	cis-acting element involved in the abscisic acid responsiveness
TaDEAD-box83-5A	TraesCS5A02G375900.1	ABRE	ACGTG	764	5	-	Arabidopsis thaliana	cis-acting element involved in the abscisic acid responsiveness
TaDEAD-box83-5A	TraesCS5A02G375900.1	ABRE	ACGTG	1692	5	-	Arabidopsis thaliana	cis-acting element involved in the abscisic acid responsiveness
TaDEAD-box83-5A	TraesCS5A02G375900.1	ABRE	GACACGTGGC	1711	9	+	Triticum aestivum	cis-acting element involved in the abscisic acid responsiveness
TaDEAD-box83-5A	TraesCS5A02G375900.1	ABRE	CACGTG	1713	6	-	Arabidopsis thaliana	cis-acting element involved in the abscisic acid responsiveness
TaDEAD-box83-5A	TraesCS5A02G375900.1	ABRE	ACGTG	1714	5	+	Arabidopsis thaliana	cis-acting element involved in the abscisic acid responsiveness
TaDEAD-box84-5A	TraesCS5A02G454600.1	ABRE	ACGTG	138	5	-	Arabidopsis thaliana	cis-acting element involved in the abscisic acid responsiveness
TaDEAD-box87-5B	TraesCS5B02G120400.1	ABRE	AACCCGG	240	7	-	Arabidopsis thaliana	cis-acting element involved in the abscisic acid responsiveness
TaDEAD-box87-5B	TraesCS5B02G120400.1	ABRE	CGCACGTGTC	284	9	-	Hordeum vulgare	cis-acting element involved in the abscisic acid responsiveness
TaDEAD-box87-5B	TraesCS5B02G120400.1	ABRE	CACGTG	286	6	+	Arabidopsis thaliana	cis-acting element involved in the abscisic acid responsiveness
TaDEAD-box87-5B	TraesCS5B02G120400.1	ABRE	ACGTG	287	5	+	Arabidopsis thaliana	cis-acting element involved in the abscisic acid responsiveness
TaDEAD-box88-5B	TraesCS5B02G120500.1	ABRE	ACGTG	1904	5	-	Arabidopsis thaliana	cis-acting element involved in the abscisic acid responsiveness
TaDEAD-box89-5B	TraesCS5B02G152200.1	ABRE	ACGTG	1490	5	+	Arabidopsis thaliana	cis-acting element involved in the abscisic acid responsiveness
TaDEAD-box90-5B	TraesCS5B02G199500.1	ABRE	ACGTG	1893	5	-	Arabidopsis thaliana	cis-acting element involved in the abscisic acid responsiveness
TaDEAD-box91-5B	TraesCS5B02G309500.1	ABRE	ACGTG	1038	5	-	Arabidopsis thaliana	cis-acting element involved in the abscisic acid responsiveness
TaDEAD-box92-5B	TraesCS5B02G378100.1	ABRE	ACGTG	693	5	-	Arabidopsis thaliana	cis-acting element involved in the abscisic acid responsiveness
TaDEAD-box92-5B	TraesCS5B02G378100.1	ABRE	CACGTG	1615	6	-	Arabidopsis thaliana	cis-acting element involved in the abscisic acid responsiveness
TaDEAD-box92-5B	TraesCS5B02G378100.1	ABRE	ACGTG	1616	5	+	Arabidopsis thaliana	cis-acting element involved in the abscisic acid responsiveness
TaDEAD-box93-5B	TraesCS5B02G464500.2	ABRE	ACGTG	266	5	-	Arabidopsis thaliana	cis-acting element involved in the abscisic acid responsiveness
TaDEAD-box93-5B	TraesCS5B02G464500.2	ABRE	ACGTG	1536	5	+	Arabidopsis thaliana	cis-acting element involved in the abscisic acid responsiveness
TaDEAD-box94-5B	TraesCS5B02G504900.1	ABRE	ACGTG	198	5	+	Arabidopsis thaliana	cis-acting element involved in the abscisic acid responsiveness
TaDEAD-box94-5B	TraesCS5B02G504900.1	ABRE	ACGTG	937	5	-	Arabidopsis thaliana	cis-acting element involved in the abscisic acid responsiveness
TaDEAD-box95-5D	TraesCS5D02G050600.1	ABRE	CACGTG	658	6	+	Arabidopsis thaliana	cis-acting element involved in the abscisic acid responsiveness
TaDEAD-box95-5D	TraesCS5D02G050600.1	ABRE	ACGTG	659	5	+	Arabidopsis thaliana	cis-acting element involved in the abscisic acid responsiveness
TaDEAD-box95-5D	TraesCS5D02G050600.1	ABRE	AACCCGG	1817	7	+	Arabidopsis thaliana	cis-acting element involved in the abscisic acid responsiveness
TaDEAD-box97-5D	TraesCS5D02G125100.1	ABRE	ACGTG	273	5	+	Arabidopsis thaliana	cis-acting element involved in the abscisic acid responsiveness
TaDEAD-box97-5D	TraesCS5D02G125100.1	ABRE	ACGTG	1913	5	-	Arabidopsis thaliana	cis-acting element involved in the abscisic acid responsiveness
TaDEAD-box98-5D	TraesCS5D02G127000.1	ABRE	ACGTG	400	5	-	Arabidopsis thaliana	cis-acting element involved in the abscisic acid responsiveness
TaDEAD-box98-5D	TraesCS5D02G127000.1	ABRE	ACGTG	426	5	+	Arabidopsis thaliana	cis-acting element involved in the abscisic acid responsiveness
TaDEAD-box98-5D	TraesCS5D02G127000.1	ABRE	ACGTG	1479	5	+	Arabidopsis thaliana	cis-acting element involved in the abscisic acid responsiveness
TaDEAD-box98-5D	TraesCS5D02G127000.1	ABRE	CACGTG	1575	6	-	Arabidopsis thaliana	cis-acting element involved in the abscisic acid responsiveness
TaDEAD-box98-5D	TraesCS5D02G127000.1	ABRE	ACGTG	1576	5	+	Arabidopsis thaliana	cis-acting element involved in the abscisic acid responsiveness
TaDEAD-box99-5D	TraesCS5D02G159000.1	ABRE	ACGTG	392	5	-	Arabidopsis thaliana	cis-acting element involved in the abscisic acid responsiveness
TaDEAD-box99-5D	TraesCS5D02G159000.1	ABRE	ACGTG	1192	5	+	Arabidopsis thaliana	cis-acting element involved in the abscisic acid responsiveness
TaDEAD-box99-5D	TraesCS5D02G159000.1	ABRE	ACGTG	1530	5	+	Arabidopsis thaliana	cis-acting element involved in the abscisic acid responsiveness
TaDEAD-box100-5D	TraesCS5D02G206600.1	ABRE	ACGTG	100	5	+	Arabidopsis thaliana	cis-acting element involved in the abscisic acid responsiveness
TaDEAD-box100-5D	TraesCS5D02G206600.1	ABRE	ACGTG	197	5	+	Arabidopsis thaliana	cis-acting element involved in the abscisic acid responsiveness
TaDEAD-box100-5D	TraesCS5D02G206600.1	ABRE	AACCCGG	411	7	+	Arabidopsis thaliana	cis-acting element involved in the abscisic acid responsiveness
TaDEAD-box100-5D	TraesCS5D02G206600.1	ABRE	ACGTG	800	5	+	Arabidopsis thaliana	cis-acting element involved in the abscisic acid responsiveness
TaDEAD-box100-5D	TraesCS5D02G206600.1	ABRE	ACGTG	1082	5	-	Arabidopsis thaliana	cis-acting element involved in the abscisic acid responsiveness
TaDEAD-box100-5D	TraesCS5D02G206600.1	ABRE	ACGTG	1893	5	-	Arabidopsis thaliana	cis-acting element involved in the abscisic acid responsiveness
TaDEAD-box101-5D	TraesCS5D02G315900.1	ABRE	ACGTG	165	5	-	Arabidopsis thaliana	cis-acting element involved in the abscisic acid responsiveness
TaDEAD-box101-5D	TraesCS5D02G315900.1	ABRE	ACGTG	1675	5	-	Arabidopsis thaliana	cis-acting element involved in the abscisic acid responsiveness
TaDEAD-box103-5D	TraesCS5D02G465100.1	ABRE	ACGTG	553	5	-	Arabidopsis thaliana	cis-acting element involved in the abscisic acid responsiveness
TaDEAD-box103-5D	TraesCS5D02G465100.1	ABRE	GCCGCGTGGC	642	9	+	Oryza sativa	cis-acting element involved in the abscisic acid responsiveness
TaDEAD-box103-5D	TraesCS5D02G465100.1	ABRE	ACGTG	1831	5	-	Arabidopsis thaliana	cis-acting element involved in the abscisic acid responsiveness
TaDEAD-box104-6A	TraesCS6A02G114900.1	ABRE	ACGTG	424	5	+	Arabidopsis thaliana	cis-acting element involved in the abscisic acid responsiveness
TaDEAD-box104-6A	TraesCS6A02G114900.1	ABRE	ACGTG	679	5	+	Arabidopsis thaliana	cis-acting element involved in the abscisic acid responsiveness
TaDEAD-box104-6A	TraesCS6A02G114900.1	ABRE	ACGTG	1126	5	+	Arabidopsis thaliana	cis-acting element involved in the abscisic acid responsiveness
TaDEAD-box104-6A	TraesCS6A02G114900.1	ABRE	CACGTG	1706	6	-	Arabidopsis thaliana	cis-acting element involved in the abscisic acid responsiveness
TaDEAD-box104-6A	TraesCS6A02G114900.1	ABRE	ACGTG	1707	5	+	Arabidopsis thaliana	cis-acting element involved in the abscisic acid responsiveness
TaDEAD-box105-6A	TraesCS6A02G116200.1	ABRE	ACGTG	232	5	-	Arabidopsis thaliana	cis-acting element involved in the abscisic acid responsiveness
TaDEAD-box105-6A	TraesCS6A02G116200.1	ABRE	ACGTG	258	5	+	Arabidopsis thaliana	cis-acting element involved in the abscisic acid responsiveness
TaDEAD-box105-6A	TraesCS6A02G116200.1	ABRE	ACGTG	1142	5	-	Arabidopsis thaliana	cis-acting element involved in the abscisic acid responsiveness
TaDEAD-box105-6A	TraesCS6A02G116200.1	ABRE	GACACGTGGC	1844	9	-	Triticum aestivum	cis-acting element involved in the abscisic acid responsiveness
TaDEAD-box106-6A	TraesCS6A02G181300.1	ABRE	ACGTG	154	5	+	Arabidopsis thaliana	cis-acting element involved in the abscisic acid responsiveness
TaDEAD-box106-6A	TraesCS6A02G181300.1	ABRE	AACCCGG	199	7	-	Arabidopsis thaliana	cis-acting element involved in the abscisic acid responsiveness
TaDEAD-box106-6A	TraesCS6A02G181300.1	ABRE	ACGTG	1808	5	+	Arabidopsis thaliana	cis-acting element involved in the abscisic acid responsiveness
TaDEAD-box107-6A	TraesCS6A02G186600.1	ABRE	ACGTG	1297	5	+	Arabidopsis thaliana	cis-acting element involved in the abscisic acid responsiveness
TaDEAD-box108-6A	TraesCS6A02G186800.1	ABRE	GACACGTGGC	102	9	+	Triticum aestivum	cis-acting element involved in the abscisic acid responsiveness
TaDEAD-box108-6A	TraesCS6A02G186800.1	ABRE	ACGTG	300	5	+	Arabidopsis thaliana	cis-acting element involved in the abscisic acid responsiveness
TaDEAD-box108-6A	TraesCS6A02G186800.1	ABRE	ACGTG	444	5	+	Arabidopsis thaliana	cis-acting element involved in the abscisic acid responsiveness
TaDEAD-box108-6A	TraesCS6A02G186800.1	ABRE	GACACGTGGC	1176	9	+	Triticum aestivum	cis-acting element involved in the abscisic acid responsiveness
TaDEAD-box108-6A	TraesCS6A02G186800.1	ABRE	CACGTG	1178	6	-	Arabidopsis thaliana	cis-acting element involved in the abscisic acid responsiveness
TaDEAD-box108-6A	TraesCS6A02G186800.1	ABRE	ACGTG	1179	5	+	Arabidopsis thaliana	cis-acting element involved in the abscisic acid responsiveness
TaDEAD-box108-6A	TraesCS6A02G186800.1	ABRE	ACGTG	1351	5	+	Arabidopsis thaliana	cis-acting element involved in the abscisic acid responsiveness
TaDEAD-box110-6A	TraesCS6A02G236800.1	ABRE	ACGTG	189	5	-	Arabidopsis thaliana	cis-acting element involved in the abscisic acid responsiveness
TaDEAD-box111-6A	TraesCS6A02G312900.1	ABRE	ACGTG	1215	5	-	Arabidopsis thaliana	cis-acting element involved in the abscisic acid responsiveness
TaDEAD-box111-6A	TraesCS6A02G312900.1	ABRE	ACGTG	1404	5	-	Arabidopsis thaliana	cis-acting element involved in the abscisic acid responsiveness
TaDEAD-box111-6A	TraesCS6A02G312900.1	ABRE	ACGTG	1526	5	-	Arabidopsis thaliana	cis-acting element involved in the abscisic acid responsiveness
TaDEAD-box112-6A	TraesCS6A02G356000.1	ABRE	ACGTG	963	5	-	Arabidopsis thaliana	cis-acting element involved in the abscisic acid responsiveness
TaDEAD-box112-6A	TraesCS6A02G356000.1	ABRE	ACGTG	1340	5	+	Arabidopsis thaliana	cis-acting element involved in the abscisic acid responsiveness
TaDEAD-box112-6A	TraesCS6A02G356000.1	ABRE	GCAACGTGTC	1446	9	-	Hordeum vulgare	cis-acting element involved in the abscisic acid responsiveness
TaDEAD-box113-6A	TraesCS6A02G409100.1	ABRE	ACGTG	911	5	+	Arabidopsis thaliana	cis-acting element involved in the abscisic acid responsiveness
TaDEAD-box113-6A	TraesCS6A02G409100.1	ABRE	GCCGCGTGGC	1166	9	-	Oryza sativa	cis-acting element involved in the abscisic acid responsiveness
TaDEAD-box113-6A	TraesCS6A02G409100.1	ABRE	ACGTG	1189	5	-	Arabidopsis thaliana	cis-acting element involved in the abscisic acid responsiveness
TaDEAD-box113-6A	TraesCS6A02G409100.1	ABRE	ACGTG	1793	5	+	Arabidopsis thaliana	cis-acting element involved in the abscisic acid responsiveness
TaDEAD-box114-6A	TraesCS6A02G416700.1	ABRE	AACCCGG	1263	7	+	Arabidopsis thaliana	cis-acting element involved in the abscisic acid responsiveness
TaDEAD-box114-6A	TraesCS6A02G416700.1	ABRE	ACGTG	1955	5	-	Arabidopsis thaliana	cis-acting element involved in the abscisic acid responsiveness
TaDEAD-box115-6B	TraesCS6B02G142500.1	ABRE	ACGTG	585	5	-	Arabidopsis thaliana	cis-acting element involved in the abscisic acid responsiveness
TaDEAD-box116-6B	TraesCS6B02G144000.1	ABRE	AACCCGG	878	7	+	Arabidopsis thaliana	cis-acting element involved in the abscisic acid responsiveness
TaDEAD-box116-6B	TraesCS6B02G144000.1	ABRE	ACGTG	1422	5	-	Arabidopsis thaliana	cis-acting element involved in the abscisic acid responsiveness
TaDEAD-box116-6B	TraesCS6B02G144000.1	ABRE	ACGTG	1703	5	-	Arabidopsis thaliana	cis-acting element involved in the abscisic acid responsiveness
TaDEAD-box116-6B	TraesCS6B02G144000.1	ABRE	ACGTG	1916	5	+	Arabidopsis thaliana	cis-acting element involved in the abscisic acid responsiveness
TaDEAD-box117-6B	TraesCS6B02G217700.1	ABRE	ACGTG	285	5	+	Arabidopsis thaliana	cis-acting element involved in the abscisic acid responsiveness
TaDEAD-box117-6B	TraesCS6B02G217700.1	ABRE	ACGTG	429	5	+	Arabidopsis thaliana	cis-acting element involved in the abscisic acid responsiveness
TaDEAD-box117-6B	TraesCS6B02G217700.1	ABRE	AACCCGG	1118	7	+	Arabidopsis thaliana	cis-acting element involved in the abscisic acid responsiveness
TaDEAD-box117-6B	TraesCS6B02G217700.1	ABRE	GACACGTGGC	1139	9	+	Triticum aestivum	cis-acting element involved in the abscisic acid responsiveness
TaDEAD-box117-6B	TraesCS6B02G217700.1	ABRE	CACGTG	1141	6	-	Arabidopsis thaliana	cis-acting element involved in the abscisic acid responsiveness
TaDEAD-box117-6B	TraesCS6B02G217700.1	ABRE	ACGTG	1142	5	+	Arabidopsis thaliana	cis-acting element involved in the abscisic acid responsiveness
TaDEAD-box117-6B	TraesCS6B02G217700.1	ABRE	ACGTG	1313	5	+	Arabidopsis thaliana	cis-acting element involved in the abscisic acid responsiveness
TaDEAD-box118-6B	TraesCS6B02G217800.1	ABRE	CACGTG	1410	6	-	Arabidopsis thaliana	cis-acting element involved in the abscisic acid responsiveness
TaDEAD-box118-6B	TraesCS6B02G217800.1	ABRE	ACGTG	1411	5	+	Arabidopsis thaliana	cis-acting element involved in the abscisic acid responsiveness
TaDEAD-box118-6B	TraesCS6B02G217800.1	ABRE	GCAACGTGTC	1928	9	+	Hordeum vulgare	cis-acting element involved in the abscisic acid responsiveness
TaDEAD-box120-6B	TraesCS6B02G265300.1	ABRE	CACGTG	10	6	+	Arabidopsis thaliana	cis-acting element involved in the abscisic acid responsiveness
TaDEAD-box120-6B	TraesCS6B02G265300.1	ABRE	ACGTG	11	5	+	Arabidopsis thaliana	cis-acting element involved in the abscisic acid responsiveness
TaDEAD-box120-6B	TraesCS6B02G265300.1	ABRE	ACGTG	620	5	-	Arabidopsis thaliana	cis-acting element involved in the abscisic acid responsiveness
TaDEAD-box121-6B	TraesCS6B02G342900.1	ABRE	ACGTG	191	5	+	Arabidopsis thaliana	cis-acting element involved in the abscisic acid responsiveness
TaDEAD-box121-6B	TraesCS6B02G342900.1	ABRE	ACGTG	416	5	+	Arabidopsis thaliana	cis-acting element involved in the abscisic acid responsiveness
TaDEAD-box121-6B	TraesCS6B02G342900.1	ABRE	ACGTG	1796	5	+	Arabidopsis thaliana	cis-acting element involved in the abscisic acid responsiveness
TaDEAD-box122-6B	TraesCS6B02G455000.1	ABRE	ACGTG	809	5	-	Arabidopsis thaliana	cis-acting element involved in the abscisic acid responsiveness
TaDEAD-box122-6B	TraesCS6B02G455000.1	ABRE	ACGTG	1634	5	+	Arabidopsis thaliana	cis-acting element involved in the abscisic acid responsiveness
TaDEAD-box123-6B	TraesCS6B02G472700.1	ABRE	CACGTG	795	6	+	Arabidopsis thaliana	cis-acting element involved in the abscisic acid responsiveness
TaDEAD-box123-6B	TraesCS6B02G472700.1	ABRE	ACGTG	796	5	+	Arabidopsis thaliana	cis-acting element involved in the abscisic acid responsiveness
TaDEAD-box123-6B	TraesCS6B02G472700.1	ABRE	ACGTG	1948	5	-	Arabidopsis thaliana	cis-acting element involved in the abscisic acid responsiveness
TaDEAD-box125-6D	TraesCS6D02G105000.1	ABRE	ACGTG	121	5	-	Arabidopsis thaliana	cis-acting element involved in the abscisic acid responsiveness
TaDEAD-box125-6D	TraesCS6D02G105000.1	ABRE	ACGTG	449	5	-	Arabidopsis thaliana	cis-acting element involved in the abscisic acid responsiveness
TaDEAD-box125-6D	TraesCS6D02G105000.1	ABRE	ACGTG	475	5	+	Arabidopsis thaliana	cis-acting element involved in the abscisic acid responsiveness
TaDEAD-box125-6D	TraesCS6D02G105000.1	ABRE	ACGTG	1768	5	+	Arabidopsis thaliana	cis-acting element involved in the abscisic acid responsiveness
TaDEAD-box125-6D	TraesCS6D02G105000.1	ABRE	GACACGTGGC	1841	9	-	Triticum aestivum	cis-acting element involved in the abscisic acid responsiveness
TaDEAD-box126-6D	TraesCS6D02G168500.2	ABRE	GACACGTGGC	882	9	+	Triticum aestivum	cis-acting element involved in the abscisic acid responsiveness
TaDEAD-box126-6D	TraesCS6D02G168500.2	ABRE	CACGTG	884	6	+	Arabidopsis thaliana	cis-acting element involved in the abscisic acid responsiveness
TaDEAD-box126-6D	TraesCS6D02G168500.2	ABRE	ACGTG	885	5	+	Arabidopsis thaliana	cis-acting element involved in the abscisic acid responsiveness
TaDEAD-box127-6D	TraesCS6D02G173700.3	ABRE	ACGTG	151	5	+	Arabidopsis thaliana	cis-acting element involved in the abscisic acid responsiveness
TaDEAD-box127-6D	TraesCS6D02G173700.3	ABRE	ACGTG	412	5	+	Arabidopsis thaliana	cis-acting element involved in the abscisic acid responsiveness
TaDEAD-box127-6D	TraesCS6D02G173700.3	ABRE	AACCCGG	1111	7	+	Arabidopsis thaliana	cis-acting element involved in the abscisic acid responsiveness
TaDEAD-box127-6D	TraesCS6D02G173700.3	ABRE	GACACGTGGC	1132	9	+	Triticum aestivum	cis-acting element involved in the abscisic acid responsiveness
TaDEAD-box127-6D	TraesCS6D02G173700.3	ABRE	CACGTG	1134	6	-	Arabidopsis thaliana	cis-acting element involved in the abscisic acid responsiveness
TaDEAD-box127-6D	TraesCS6D02G173700.3	ABRE	ACGTG	1135	5	+	Arabidopsis thaliana	cis-acting element involved in the abscisic acid responsiveness
TaDEAD-box127-6D	TraesCS6D02G173700.3	ABRE	ACGTG	1307	5	+	Arabidopsis thaliana	cis-acting element involved in the abscisic acid responsiveness
TaDEAD-box129-6D	TraesCS6D02G292400.1	ABRE	TACGTGTC	247	8	+	Oryza sativa	cis-acting element involved in the abscisic acid responsiveness
TaDEAD-box129-6D	TraesCS6D02G292400.1	ABRE	ACGTG	248	5	+	Arabidopsis thaliana	cis-acting element involved in the abscisic acid responsiveness
TaDEAD-box129-6D	TraesCS6D02G292400.1	ABRE	ACGTG	599	5	+	Arabidopsis thaliana	cis-acting element involved in the abscisic acid responsiveness
TaDEAD-box129-6D	TraesCS6D02G292400.1	ABRE	ACGTG	1186	5	-	Arabidopsis thaliana	cis-acting element involved in the abscisic acid responsiveness
TaDEAD-box129-6D	TraesCS6D02G292400.1	ABRE	ACGTG	1207	5	+	Arabidopsis thaliana	cis-acting element involved in the abscisic acid responsiveness
TaDEAD-box129-6D	TraesCS6D02G292400.1	ABRE	ACGTG	1504	5	-	Arabidopsis thaliana	cis-acting element involved in the abscisic acid responsiveness
TaDEAD-box130-6D	TraesCS6D02G392700.1	ABRE	GCAACGTGTC	460	9	+	Hordeum vulgare	cis-acting element involved in the abscisic acid responsiveness
TaDEAD-box130-6D	TraesCS6D02G392700.1	ABRE	ACGTG	752	5	+	Arabidopsis thaliana	cis-acting element involved in the abscisic acid responsiveness
TaDEAD-box130-6D	TraesCS6D02G392700.1	ABRE	ACGTG	1044	5	-	Arabidopsis thaliana	cis-acting element involved in the abscisic acid responsiveness
TaDEAD-box131-6D	TraesCS6D02G401900.1	ABRE	TACGGTC	394	7	-	Arabidopsis thaliana	cis-acting element involved in the abscisic acid responsiveness
TaDEAD-box131-6D	TraesCS6D02G401900.1	ABRE	ACGTG	1057	5	-	Arabidopsis thaliana	cis-acting element involved in the abscisic acid responsiveness
TaDEAD-box131-6D	TraesCS6D02G401900.1	ABRE	ACGTG	1307	5	-	Arabidopsis thaliana	cis-acting element involved in the abscisic acid responsiveness
TaDEAD-box131-6D	TraesCS6D02G401900.1	ABRE	ACGTG	1945	5	-	Arabidopsis thaliana	cis-acting element involved in the abscisic acid responsiveness
TaDEAD-box132-7A	TraesCS7A02G298800.3	ABRE	TACGGTC	896	7	-	Arabidopsis thaliana	cis-acting element involved in the abscisic acid responsiveness
TaDEAD-box133-7A	TraesCS7A02G350700.1	ABRE	ACGTG	323	5	+	Arabidopsis thaliana	cis-acting element involved in the abscisic acid responsiveness
TaDEAD-box133-7A	TraesCS7A02G350700.1	ABRE	ACGTG	684	5	-	Arabidopsis thaliana	cis-acting element involved in the abscisic acid responsiveness
TaDEAD-box133-7A	TraesCS7A02G350700.1	ABRE	ACGTG	1074	5	+	Arabidopsis thaliana	cis-acting element involved in the abscisic acid responsiveness
TaDEAD-box133-7A	TraesCS7A02G350700.1	ABRE	ACGTG	1618	5	-	Arabidopsis thaliana	cis-acting element involved in the abscisic acid responsiveness
TaDEAD-box134-7A	TraesCS7A02G374000.1	ABRE	AACCCGG	434	7	-	Arabidopsis thaliana	cis-acting element involved in the abscisic acid responsiveness
TaDEAD-box134-7A	TraesCS7A02G374000.1	ABRE	ACGTG	759	5	-	Arabidopsis thaliana	cis-acting element involved in the abscisic acid responsiveness
TaDEAD-box134-7A	TraesCS7A02G374000.1	ABRE	ACGTG	1021	5	+	Arabidopsis thaliana	cis-acting element involved in the abscisic acid responsiveness
TaDEAD-box134-7A	TraesCS7A02G374000.1	ABRE	ACGTG	1089	5	+	Arabidopsis thaliana	cis-acting element involved in the abscisic acid responsiveness
TaDEAD-box134-7A	TraesCS7A02G374000.1	ABRE	ACGTG	1156	5	-	Arabidopsis thaliana	cis-acting element involved in the abscisic acid responsiveness
TaDEAD-box135-7A	TraesCS7A02G419400.1	ABRE	ACGTG	245	5	+	Arabidopsis thaliana	cis-acting element involved in the abscisic acid responsiveness
TaDEAD-box135-7A	TraesCS7A02G419400.1	ABRE	CACGTG	629	6	+	Arabidopsis thaliana	cis-acting element involved in the abscisic acid responsiveness
TaDEAD-box135-7A	TraesCS7A02G419400.1	ABRE	ACGTG	630	5	+	Arabidopsis thaliana	cis-acting element involved in the abscisic acid responsiveness
TaDEAD-box136-7B	TraesCS7B02G187000.1	ABRE	ACGTG	722	5	+	Arabidopsis thaliana	cis-acting element involved in the abscisic acid responsiveness
TaDEAD-box136-7B	TraesCS7B02G187000.1	ABRE	ACGTG	1321	5	+	Arabidopsis thaliana	cis-acting element involved in the abscisic acid responsiveness
TaDEAD-box137-7B	TraesCS7B02G232200.1	ABRE	GACACGTGGC	184	9	+	Triticum aestivum	cis-acting element involved in the abscisic acid responsiveness
TaDEAD-box137-7B	TraesCS7B02G232200.1	ABRE	ACGTG	644	5	+	Arabidopsis thaliana	cis-acting element involved in the abscisic acid responsiveness
TaDEAD-box137-7B	TraesCS7B02G232200.1	ABRE	ACGTG	660	5	+	Arabidopsis thaliana	cis-acting element involved in the abscisic acid responsiveness
TaDEAD-box137-7B	TraesCS7B02G232200.1	ABRE	ACGTG	928	5	+	Arabidopsis thaliana	cis-acting element involved in the abscisic acid responsiveness
TaDEAD-box138-7B	TraesCS7B02G320000.1	ABRE	CACGTG	432	6	+	Arabidopsis thaliana	cis-acting element involved in the abscisic acid responsiveness
TaDEAD-box138-7B	TraesCS7B02G320000.1	ABRE	ACGTG	433	5	+	Arabidopsis thaliana	cis-acting element involved in the abscisic acid responsiveness
TaDEAD-box138-7B	TraesCS7B02G320000.1	ABRE	ACGTG	1932	5	+	Arabidopsis thaliana	cis-acting element involved in the abscisic acid responsiveness
TaDEAD-box139-7D	TraesCS7D02G294500.1	ABRE	ACGTG	183	5	+	Arabidopsis thaliana	cis-acting element involved in the abscisic acid responsiveness
TaDEAD-box139-7D	TraesCS7D02G294500.1	ABRE	ACGTG	794	5	+	Arabidopsis thaliana	cis-acting element involved in the abscisic acid responsiveness
TaDEAD-box140-7D	TraesCS7D02G328100.1	ABRE	GCAACGTGTC	1519	9	-	Hordeum vulgare	cis-acting element involved in the abscisic acid responsiveness
TaDEAD-box140-7D	TraesCS7D02G328100.1	ABRE	ACGTG	1521	5	-	Arabidopsis thaliana	cis-acting element involved in the abscisic acid responsiveness
TaDEAD-box140-7D	TraesCS7D02G328100.1	ABRE	ACGTG	1532	5	-	Arabidopsis thaliana	cis-acting element involved in the abscisic acid responsiveness
TaDEAD-box141-7D	TraesCS7D02G412200.1	ABRE	CACGTG	412	6	+	Arabidopsis thaliana	cis-acting element involved in the abscisic acid responsiveness
TaDEAD-box141-7D	TraesCS7D02G412200.1	ABRE	ACGTG	413	5	+	Arabidopsis thaliana	cis-acting element involved in the abscisic acid responsiveness
TaDEAD-box141-7D	TraesCS7D02G412200.1	ABRE	ACGTG	1346	5	+	Arabidopsis thaliana	cis-acting element involved in the abscisic acid responsiveness
TaDEAD-box7-1D	TraesCS1D02G031400.1	A-box	CCGTCC	48	6	+	Petroselinum crispum	cis-acting regulatory element
TaDEAD-box7-1D	TraesCS1D02G031400.1	A-box	CCGTCC	144	6	-	Petroselinum crispum	cis-acting regulatory element
TaDEAD-box7-1D	TraesCS1D02G031400.1	A-box	CCGTCC	1244	6	-	Petroselinum crispum	cis-acting regulatory element
TaDEAD-box7-1D	TraesCS1D02G031400.1	A-box	CCGTCC	1281	6	-	Petroselinum crispum	cis-acting regulatory element
TaDEAD-box8-1D	TraesCS1D02G164500.1	A-box	CCGTCC	1291	6	+	Petroselinum crispum	cis-acting regulatory element
TaDEAD-box10-2A	TraesCS2A02G138000.1	A-box	CCGTCC	570	6	-	Petroselinum crispum	cis-acting regulatory element
TaDEAD-box10-2A	TraesCS2A02G138000.1	A-box	CCGTCC	1565	6	-	Petroselinum crispum	cis-acting regulatory element
TaDEAD-box13-2A	TraesCS2A02G253700.1	A-box	CCGTCC	1918	6	+	Petroselinum crispum	cis-acting regulatory element
TaDEAD-box15-2A	TraesCS2A02G370200.2	A-box	CCGTCC	443	6	-	Petroselinum crispum	cis-acting regulatory element
TaDEAD-box18-2B	TraesCS2B02G161900.1	A-box	CCGTCC	1587	6	-	Petroselinum crispum	cis-acting regulatory element
TaDEAD-box22-2B	TraesCS2B02G273300.1	A-box	CCGTCC	40	6	+	Petroselinum crispum	cis-acting regulatory element
TaDEAD-box22-2B	TraesCS2B02G273300.1	A-box	CCGTCC	55	6	+	Petroselinum crispum	cis-acting regulatory element
TaDEAD-box22-2B	TraesCS2B02G273300.1	A-box	CCGTCC	1452	6	-	Petroselinum crispum	cis-acting regulatory element
TaDEAD-box22-2B	TraesCS2B02G273300.1	A-box	CCGTCC	1919	6	+	Petroselinum crispum	cis-acting regulatory element
TaDEAD-box24-2B	TraesCS2B02G387200.1	A-box	CCGTCC	226	6	-	Petroselinum crispum	cis-acting regulatory element
TaDEAD-box25-2B	TraesCS2B02G584200.1	A-box	CCGTCC	439	6	-	Petroselinum crispum	cis-acting regulatory element
TaDEAD-box25-2B	TraesCS2B02G584200.1	A-box	CCGTCC	1078	6	+	Petroselinum crispum	cis-acting regulatory element
TaDEAD-box26-2D	TraesCS2D02G131200.1	A-box	CCGTCC	332	6	+	Petroselinum crispum	cis-acting regulatory element
TaDEAD-box27-2D	TraesCS2D02G141000.1	A-box	CCGTCC	796	6	-	Petroselinum crispum	cis-acting regulatory element
TaDEAD-box27-2D	TraesCS2D02G141000.1	A-box	CCGTCC	1359	6	+	Petroselinum crispum	cis-acting regulatory element
TaDEAD-box27-2D	TraesCS2D02G141000.1	A-box	CCGTCC	1589	6	-	Petroselinum crispum	cis-acting regulatory element
TaDEAD-box27-2D	TraesCS2D02G141000.1	A-box	CCGTCC	1593	6	-	Petroselinum crispum	cis-acting regulatory element
TaDEAD-box28-2D	TraesCS2D02G149500.1	A-box	CCGTCC	1640	6	-	Petroselinum crispum	cis-acting regulatory element
TaDEAD-box28-2D	TraesCS2D02G149500.1	A-box	CCGTCC	1919	6	-	Petroselinum crispum	cis-acting regulatory element
TaDEAD-box31-2D	TraesCS2D02G254200.1	A-box	CCGTCC	17	6	+	Petroselinum crispum	cis-acting regulatory element
TaDEAD-box31-2D	TraesCS2D02G254200.1	A-box	CCGTCC	32	6	+	Petroselinum crispum	cis-acting regulatory element
TaDEAD-box31-2D	TraesCS2D02G254200.1	A-box	CCGTCC	1919	6	+	Petroselinum crispum	cis-acting regulatory element
TaDEAD-box32-2D	TraesCS2D02G363700.1	A-box	CCGTCC	1020	6	+	Petroselinum crispum	cis-acting regulatory element
TaDEAD-box33-2D	TraesCS2D02G366700.1	A-box	CCGTCC	1887	6	+	Petroselinum crispum	cis-acting regulatory element
TaDEAD-box35-2D	TraesCS2D02G554300.1	A-box	CCGTCC	1049	6	-	Petroselinum crispum	cis-acting regulatory element
TaDEAD-box37-3A	TraesCS3A02G100200.1	A-box	CCGTCC	343	6	+	Petroselinum crispum	cis-acting regulatory element
TaDEAD-box37-3A	TraesCS3A02G100200.1	A-box	CCGTCC	779	6	-	Petroselinum crispum	cis-acting regulatory element
TaDEAD-box39-3A	TraesCS3A02G112800.1	A-box	CCGTCC	1359	6	+	Petroselinum crispum	cis-acting regulatory element
TaDEAD-box39-3A	TraesCS3A02G112800.1	A-box	CCGTCC	1822	6	-	Petroselinum crispum	cis-acting regulatory element
TaDEAD-box40-3A	TraesCS3A02G122100.1	A-box	CCGTCC	1808	6	-	Petroselinum crispum	cis-acting regulatory element
TaDEAD-box41-3A	TraesCS3A02G130200.2	A-box	CCGTCC	1812	6	+	Petroselinum crispum	cis-acting regulatory element
TaDEAD-box41-3A	TraesCS3A02G130200.2	A-box	CCGTCC	1870	6	+	Petroselinum crispum	cis-acting regulatory element
TaDEAD-box41-3A	TraesCS3A02G130200.2	A-box	CCGTCC	1898	6	+	Petroselinum crispum	cis-acting regulatory element
TaDEAD-box41-3A	TraesCS3A02G130200.2	A-box	CCGTCC	1902	6	+	Petroselinum crispum	cis-acting regulatory element
TaDEAD-box42-3A	TraesCS3A02G194200.2	A-box	CCGTCC	1369	6	-	Petroselinum crispum	cis-acting regulatory element
TaDEAD-box43-3A	TraesCS3A02G222500.1	A-box	CCGTCC	1668	6	+	Petroselinum crispum	cis-acting regulatory element
TaDEAD-box43-3A	TraesCS3A02G222500.1	A-box	CCGTCC	1730	6	-	Petroselinum crispum	cis-acting regulatory element
TaDEAD-box44-3A	TraesCS3A02G222700.1	A-box	CCGTCC	391	6	+	Petroselinum crispum	cis-acting regulatory element
TaDEAD-box44-3A	TraesCS3A02G222700.1	A-box	CCGTCC	780	6	+	Petroselinum crispum	cis-acting regulatory element
TaDEAD-box45-3A	TraesCS3A02G416900.1	A-box	CCGTCC	1791	6	+	Petroselinum crispum	cis-acting regulatory element
TaDEAD-box45-3A	TraesCS3A02G416900.1	A-box	CCGTCC	1802	6	+	Petroselinum crispum	cis-acting regulatory element
TaDEAD-box45-3A	TraesCS3A02G416900.1	A-box	CCGTCC	1807	6	+	Petroselinum crispum	cis-acting regulatory element
TaDEAD-box46-3B	TraesCS3B02G116900.1	A-box	CCGTCC	151	6	-	Petroselinum crispum	cis-acting regulatory element
TaDEAD-box47-3B	TraesCS3B02G117000.1	A-box	CCGTCC	1854	6	+	Petroselinum crispum	cis-acting regulatory element
TaDEAD-box49-3B	TraesCS3B02G131400.1	A-box	CCGTCC	1274	6	+	Petroselinum crispum	cis-acting regulatory element
TaDEAD-box50-3B	TraesCS3B02G141300.1	A-box	CCGTCC	210	6	+	Petroselinum crispum	cis-acting regulatory element
TaDEAD-box50-3B	TraesCS3B02G141300.1	A-box	CCGTCC	817	6	-	Petroselinum crispum	cis-acting regulatory element
TaDEAD-box51-3B	TraesCS3B02G149300.8	A-box	CCGTCC	1232	6	+	Petroselinum crispum	cis-acting regulatory element
TaDEAD-box51-3B	TraesCS3B02G149300.8	A-box	CCGTCC	1662	6	-	Petroselinum crispum	cis-acting regulatory element
TaDEAD-box51-3B	TraesCS3B02G149300.8	A-box	CCGTCC	1804	6	+	Petroselinum crispum	cis-acting regulatory element
TaDEAD-box52-3B	TraesCS3B02G193400.3	A-box	CCGTCC	1382	6	-	Petroselinum crispum	cis-acting regulatory element
TaDEAD-box56-3B	TraesCS3B02G252700.1	A-box	CCGTCC	611	6	-	Petroselinum crispum	cis-acting regulatory element
TaDEAD-box56-3B	TraesCS3B02G252700.1	A-box	CCGTCC	1661	6	+	Petroselinum crispum	cis-acting regulatory element
TaDEAD-box57-3B	TraesCS3B02G451900.1	A-box	CCGTCC	1522	6	+	Petroselinum crispum	cis-acting regulatory element
TaDEAD-box57-3B	TraesCS3B02G451900.1	A-box	CCGTCC	1527	6	+	Petroselinum crispum	cis-acting regulatory element
TaDEAD-box61-3D	TraesCS3D02G131100.8	A-box	CCGTCC	1183	6	-	Petroselinum crispum	cis-acting regulatory element
TaDEAD-box61-3D	TraesCS3D02G131100.8	A-box	CCGTCC	1474	6	-	Petroselinum crispum	cis-acting regulatory element
TaDEAD-box61-3D	TraesCS3D02G131100.8	A-box	CCGTCC	1676	6	-	Petroselinum crispum	cis-acting regulatory element
TaDEAD-box61-3D	TraesCS3D02G131100.8	A-box	CCGTCC	1822	6	+	Petroselinum crispum	cis-acting regulatory element
TaDEAD-box61-3D	TraesCS3D02G131100.8	A-box	CCGTCC	1876	6	+	Petroselinum crispum	cis-acting regulatory element
TaDEAD-box61-3D	TraesCS3D02G131100.8	A-box	CCGTCC	1904	6	+	Petroselinum crispum	cis-acting regulatory element
TaDEAD-box62-3D	TraesCS3D02G202500.3	A-box	CCGTCC	386	6	+	Petroselinum crispum	cis-acting regulatory element
TaDEAD-box63-3D	TraesCS3D02G230300.1	A-box	CCGTCC	1521	6	+	Petroselinum crispum	cis-acting regulatory element
TaDEAD-box63-3D	TraesCS3D02G230300.1	A-box	CCGTCC	1758	6	-	Petroselinum crispum	cis-acting regulatory element
TaDEAD-box64-3D	TraesCS3D02G230400.2	A-box	CCGTCC	833	6	+	Petroselinum crispum	cis-acting regulatory element
TaDEAD-box65-3D	TraesCS3D02G412400.1	A-box	CCGTCC	1190	6	+	Petroselinum crispum	cis-acting regulatory element
TaDEAD-box65-3D	TraesCS3D02G412400.1	A-box	CCGTCC	1494	6	+	Petroselinum crispum	cis-acting regulatory element
TaDEAD-box65-3D	TraesCS3D02G412400.1	A-box	CCGTCC	1797	6	+	Petroselinum crispum	cis-acting regulatory element
TaDEAD-box65-3D	TraesCS3D02G412400.1	A-box	CCGTCC	1802	6	+	Petroselinum crispum	cis-acting regulatory element
TaDEAD-box65-3D	TraesCS3D02G412400.1	A-box	CCGTCC	1807	6	+	Petroselinum crispum	cis-acting regulatory element
TaDEAD-box66-4A	TraesCS4A02G121700.1	A-box	CCGTCC	1851	6	+	Petroselinum crispum	cis-acting regulatory element
TaDEAD-box66-4A	TraesCS4A02G121700.1	A-box	CCGTCC	1995	6	+	Petroselinum crispum	cis-acting regulatory element
TaDEAD-box67-4A	TraesCS4A02G141400.1	A-box	CCGTCC	934	6	-	Petroselinum crispum	cis-acting regulatory element
TaDEAD-box68-4A	TraesCS4A02G255900.1	A-box	CCGTCC	1820	6	-	Petroselinum crispum	cis-acting regulatory element
TaDEAD-box69-4B	TraesCS4B02G126000.1	A-box	CCGTCC	757	6	-	Petroselinum crispum	cis-acting regulatory element
TaDEAD-box69-4B	TraesCS4B02G126000.1	A-box	CCGTCC	1188	6	+	Petroselinum crispum	cis-acting regulatory element
TaDEAD-box70-4B	TraesCS4B02G181800.1	A-box	CCGTCC	1856	6	+	Petroselinum crispum	cis-acting regulatory element
TaDEAD-box70-4B	TraesCS4B02G181800.1	A-box	CCGTCC	1995	6	+	Petroselinum crispum	cis-acting regulatory element
TaDEAD-box71-4B	TraesCS4B02G341100.1	A-box	CCGTCC	750	6	+	Petroselinum crispum	cis-acting regulatory element
TaDEAD-box71-4B	TraesCS4B02G341100.1	A-box	CCGTCC	1962	6	+	Petroselinum crispum	cis-acting regulatory element
TaDEAD-box72-4D	TraesCS4D02G148700.1	A-box	CCGTCC	417	6	-	Petroselinum crispum	cis-acting regulatory element
TaDEAD-box72-4D	TraesCS4D02G148700.1	A-box	CCGTCC	1260	6	-	Petroselinum crispum	cis-acting regulatory element
TaDEAD-box72-4D	TraesCS4D02G148700.1	A-box	CCGTCC	1808	6	-	Petroselinum crispum	cis-acting regulatory element
TaDEAD-box73-4D	TraesCS4D02G184200.1	A-box	CCGTCC	1583	6	-	Petroselinum crispum	cis-acting regulatory element
TaDEAD-box73-4D	TraesCS4D02G184200.1	A-box	CCGTCC	1856	6	+	Petroselinum crispum	cis-acting regulatory element
TaDEAD-box73-4D	TraesCS4D02G184200.1	A-box	CCGTCC	1995	6	+	Petroselinum crispum	cis-acting regulatory element
TaDEAD-box75-4D	TraesCS4D02G337100.1	A-box	CCGTCC	1974	6	+	Petroselinum crispum	cis-acting regulatory element
TaDEAD-box78-5A	TraesCS5A02G114200.1	A-box	CCGTCC	819	6	-	Petroselinum crispum	cis-acting regulatory element
TaDEAD-box78-5A	TraesCS5A02G114200.1	A-box	CCGTCC	1848	6	-	Petroselinum crispum	cis-acting regulatory element
TaDEAD-box80-5A	TraesCS5A02G153700.1	A-box	CCGTCC	1452	6	-	Petroselinum crispum	cis-acting regulatory element
TaDEAD-box80-5A	TraesCS5A02G153700.1	A-box	CCGTCC	1959	6	+	Petroselinum crispum	cis-acting regulatory element
TaDEAD-box83-5A	TraesCS5A02G375900.1	A-box	CCGTCC	198	6	+	Petroselinum crispum	cis-acting regulatory element
TaDEAD-box87-5B	TraesCS5B02G120400.1	A-box	CCGTCC	470	6	+	Petroselinum crispum	cis-acting regulatory element
TaDEAD-box87-5B	TraesCS5B02G120400.1	A-box	CCGTCC	1847	6	-	Petroselinum crispum	cis-acting regulatory element
TaDEAD-box88-5B	TraesCS5B02G120500.1	A-box	CCGTCC	1504	6	+	Petroselinum crispum	cis-acting regulatory element
TaDEAD-box88-5B	TraesCS5B02G120500.1	Box II -like sequence	TCCGTGTACCA	1434	10	+	Oryza sativa	cis-acting regulatory element
TaDEAD-box89-5B	TraesCS5B02G152200.1	A-box	CCGTCC	1475	6	-	Petroselinum crispum	cis-acting regulatory element
TaDEAD-box90-5B	TraesCS5B02G199500.1	A-box	CCGTCC	1759	6	-	Petroselinum crispum	cis-acting regulatory element
TaDEAD-box92-5B	TraesCS5B02G378100.1	A-box	CCGTCC	1704	6	-	Petroselinum crispum	cis-acting regulatory element
TaDEAD-box94-5B	TraesCS5B02G504900.1	A-box	CCGTCC	1925	6	+	Petroselinum crispum	cis-acting regulatory element
TaDEAD-box95-5D	TraesCS5D02G050600.1	A-box	CCGTCC	624	6	-	Petroselinum crispum	cis-acting regulatory element
TaDEAD-box98-5D	TraesCS5D02G127000.1	A-box	CCGTCC	270	6	-	Petroselinum crispum	cis-acting regulatory element
TaDEAD-box98-5D	TraesCS5D02G127000.1	A-box	CCGTCC	1848	6	-	Petroselinum crispum	cis-acting regulatory element
TaDEAD-box99-5D	TraesCS5D02G159000.1	A-box	CCGTCC	1177	6	-	Petroselinum crispum	cis-acting regulatory element
TaDEAD-box104-6A	TraesCS6A02G114900.1	A-box	CCGTCC	1039	6	+	Petroselinum crispum	cis-acting regulatory element
TaDEAD-box106-6A	TraesCS6A02G181300.1	A-box	CCGTCC	914	6	+	Petroselinum crispum	cis-acting regulatory element
TaDEAD-box106-6A	TraesCS6A02G181300.1	A-box	CCGTCC	1754	6	+	Petroselinum crispum	cis-acting regulatory element
TaDEAD-box106-6A	TraesCS6A02G181300.1	A-box	CCGTCC	1812	6	-	Petroselinum crispum	cis-acting regulatory element
TaDEAD-box108-6A	TraesCS6A02G186800.1	A-box	CCGTCC	679	6	+	Petroselinum crispum	cis-acting regulatory element
TaDEAD-box108-6A	TraesCS6A02G186800.1	A-box	CCGTCC	1141	6	-	Petroselinum crispum	cis-acting regulatory element
TaDEAD-box109-6A	TraesCS6A02G234000.1	A-box	CCGTCC	1617	6	+	Petroselinum crispum	cis-acting regulatory element
TaDEAD-box109-6A	TraesCS6A02G234000.1	A-box	CCGTCC	1700	6	+	Petroselinum crispum	cis-acting regulatory element
TaDEAD-box111-6A	TraesCS6A02G312900.1	A-box	CCGTCC	1769	6	+	Petroselinum crispum	cis-acting regulatory element
TaDEAD-box111-6A	TraesCS6A02G312900.1	A-box	CCGTCC	1965	6	+	Petroselinum crispum	cis-acting regulatory element
TaDEAD-box112-6A	TraesCS6A02G356000.1	A-box	CCGTCC	907	6	+	Petroselinum crispum	cis-acting regulatory element
TaDEAD-box113-6A	TraesCS6A02G409100.1	A-box	CCGTCC	1018	6	-	Petroselinum crispum	cis-acting regulatory element
TaDEAD-box114-6A	TraesCS6A02G416700.1	A-box	CCGTCC	1919	6	+	Petroselinum crispum	cis-acting regulatory element
TaDEAD-box117-6B	TraesCS6B02G217700.1	A-box	CCGTCC	640	6	+	Petroselinum crispum	cis-acting regulatory element
TaDEAD-box118-6B	TraesCS6B02G217800.1	A-box	CCGTCC	1742	6	+	Petroselinum crispum	cis-acting regulatory element
TaDEAD-box119-6B	TraesCS6B02G262800.1	A-box	CCGTCC	1716	6	+	Petroselinum crispum	cis-acting regulatory element
TaDEAD-box121-6B	TraesCS6B02G342900.1	A-box	CCGTCC	1965	6	+	Petroselinum crispum	cis-acting regulatory element
TaDEAD-box122-6B	TraesCS6B02G455000.1	A-box	CCGTCC	832	6	-	Petroselinum crispum	cis-acting regulatory element
TaDEAD-box123-6B	TraesCS6B02G472700.1	A-box	CCGTCC	1525	6	+	Petroselinum crispum	cis-acting regulatory element
TaDEAD-box126-6D	TraesCS6D02G168500.2	A-box	CCGTCC	941	6	+	Petroselinum crispum	cis-acting regulatory element
TaDEAD-box126-6D	TraesCS6D02G168500.2	A-box	CCGTCC	1163	6	+	Petroselinum crispum	cis-acting regulatory element
TaDEAD-box127-6D	TraesCS6D02G173700.3	A-box	CCGTCC	643	6	+	Petroselinum crispum	cis-acting regulatory element
TaDEAD-box127-6D	TraesCS6D02G173700.3	A-box	CCGTCC	1097	6	-	Petroselinum crispum	cis-acting regulatory element
TaDEAD-box129-6D	TraesCS6D02G292400.1	A-box	CCGTCC	1966	6	+	Petroselinum crispum	cis-acting regulatory element
TaDEAD-box130-6D	TraesCS6D02G392700.1	A-box	CCGTCC	1412	6	+	Petroselinum crispum	cis-acting regulatory element
TaDEAD-box133-7A	TraesCS7A02G350700.1	A-box	CCGTCC	1838	6	-	Petroselinum crispum	cis-acting regulatory element
TaDEAD-box134-7A	TraesCS7A02G374000.1	A-box	CCGTCC	840	6	-	Petroselinum crispum	cis-acting regulatory element
TaDEAD-box134-7A	TraesCS7A02G374000.1	A-box	CCGTCC	1659	6	+	Petroselinum crispum	cis-acting regulatory element
TaDEAD-box134-7A	TraesCS7A02G374000.1	A-box	CCGTCC	1851	6	-	Petroselinum crispum	cis-acting regulatory element
TaDEAD-box135-7A	TraesCS7A02G419400.1	A-box	CCGTCC	895	6	+	Petroselinum crispum	cis-acting regulatory element
TaDEAD-box136-7B	TraesCS7B02G187000.1	A-box	CCGTCC	581	6	+	Petroselinum crispum	cis-acting regulatory element
TaDEAD-box138-7B	TraesCS7B02G320000.1	A-box	CCGTCC	124	6	-	Petroselinum crispum	cis-acting regulatory element
TaDEAD-box138-7B	TraesCS7B02G320000.1	A-box	CCGTCC	893	6	+	Petroselinum crispum	cis-acting regulatory element
TaDEAD-box139-7D	TraesCS7D02G294500.1	A-box	CCGTCC	1637	6	-	Petroselinum crispum	cis-acting regulatory element
TaDEAD-box140-7D	TraesCS7D02G328100.1	A-box	CCGTCC	1837	6	-	Petroselinum crispum	cis-acting regulatory element
TaDEAD-box141-7D	TraesCS7D02G412200.1	A-box	CCGTCC	887	6	+	Petroselinum crispum	cis-acting regulatory element
TaDEAD-box1-1A	TraesCS1A02G025400.1	ARE	AAACCA	360	6	+	Zea mays	cis-acting regulatory element essential for the anaerobic induction
TaDEAD-box2-1A	TraesCS1A02G030500.1	ARE	AAACCA	960	6	-	Zea mays	cis-acting regulatory element essential for the anaerobic induction
TaDEAD-box2-1A	TraesCS1A02G030500.1	ARE	AAACCA	1900	6	+	Zea mays	cis-acting regulatory element essential for the anaerobic induction
TaDEAD-box3-1A	TraesCS1A02G174600.1	ARE	AAACCA	221	6	+	Zea mays	cis-acting regulatory element essential for the anaerobic induction
TaDEAD-box4-1B	TraesCS1B02G037600.1	ARE	AAACCA	143	6	-	Zea mays	cis-acting regulatory element essential for the anaerobic induction
TaDEAD-box4-1B	TraesCS1B02G037600.1	ARE	AAACCA	983	6	+	Zea mays	cis-acting regulatory element essential for the anaerobic induction
TaDEAD-box4-1B	TraesCS1B02G037600.1	ARE	AAACCA	1420	6	-	Zea mays	cis-acting regulatory element essential for the anaerobic induction
TaDEAD-box6-1D	TraesCS1D02G025600.1	ARE	AAACCA	727	6	-	Zea mays	cis-acting regulatory element essential for the anaerobic induction
TaDEAD-box7-1D	TraesCS1D02G031400.1	ARE	AAACCA	804	6	-	Zea mays	cis-acting regulatory element essential for the anaerobic induction
TaDEAD-box8-1D	TraesCS1D02G164500.1	ARE	AAACCA	224	6	-	Zea mays	cis-acting regulatory element essential for the anaerobic induction
TaDEAD-box8-1D	TraesCS1D02G164500.1	ARE	AAACCA	396	6	-	Zea mays	cis-acting regulatory element essential for the anaerobic induction
TaDEAD-box9-2A	TraesCS2A02G128700.1	ARE	AAACCA	34	6	-	Zea mays	cis-acting regulatory element essential for the anaerobic induction
TaDEAD-box9-2A	TraesCS2A02G128700.1	ARE	AAACCA	1093	6	+	Zea mays	cis-acting regulatory element essential for the anaerobic induction
TaDEAD-box9-2A	TraesCS2A02G128700.1	ARE	AAACCA	1298	6	-	Zea mays	cis-acting regulatory element essential for the anaerobic induction
TaDEAD-box10-2A	TraesCS2A02G138000.1	ARE	AAACCA	984	6	+	Zea mays	cis-acting regulatory element essential for the anaerobic induction
TaDEAD-box10-2A	TraesCS2A02G138000.1	ARE	AAACCA	1000	6	+	Zea mays	cis-acting regulatory element essential for the anaerobic induction
TaDEAD-box10-2A	TraesCS2A02G138000.1	ARE	AAACCA	1150	6	+	Zea mays	cis-acting regulatory element essential for the anaerobic induction
TaDEAD-box10-2A	TraesCS2A02G138000.1	ARE	AAACCA	1891	6	+	Zea mays	cis-acting regulatory element essential for the anaerobic induction
TaDEAD-box11-2A	TraesCS2A02G154800.1	ARE	AAACCA	1367	6	-	Zea mays	cis-acting regulatory element essential for the anaerobic induction
TaDEAD-box13-2A	TraesCS2A02G253700.1	ARE	AAACCA	1543	6	+	Zea mays	cis-acting regulatory element essential for the anaerobic induction
TaDEAD-box13-2A	TraesCS2A02G253700.1	ARE	AAACCA	1616	6	-	Zea mays	cis-acting regulatory element essential for the anaerobic induction
TaDEAD-box14-2A	TraesCS2A02G366700.1	ARE	AAACCA	187	6	+	Zea mays	cis-acting regulatory element essential for the anaerobic induction
TaDEAD-box14-2A	TraesCS2A02G366700.1	ARE	AAACCA	887	6	-	Zea mays	cis-acting regulatory element essential for the anaerobic induction
TaDEAD-box14-2A	TraesCS2A02G366700.1	ARE	AAACCA	1871	6	+	Zea mays	cis-acting regulatory element essential for the anaerobic induction
TaDEAD-box14-2A	TraesCS2A02G366700.1	ARE	AAACCA	1904	6	+	Zea mays	cis-acting regulatory element essential for the anaerobic induction
TaDEAD-box15-2A	TraesCS2A02G370200.2	ARE	AAACCA	549	6	+	Zea mays	cis-acting regulatory element essential for the anaerobic induction
TaDEAD-box15-2A	TraesCS2A02G370200.2	ARE	AAACCA	1231	6	+	Zea mays	cis-acting regulatory element essential for the anaerobic induction
TaDEAD-box15-2A	TraesCS2A02G370200.2	ARE	AAACCA	1397	6	+	Zea mays	cis-acting regulatory element essential for the anaerobic induction
TaDEAD-box16-2A	TraesCS2A02G552800.1	ARE	AAACCA	1068	6	-	Zea mays	cis-acting regulatory element essential for the anaerobic induction
TaDEAD-box16-2A	TraesCS2A02G552800.1	ARE	AAACCA	1721	6	+	Zea mays	cis-acting regulatory element essential for the anaerobic induction
TaDEAD-box17-2B	TraesCS2B02G150800.1	ARE	AAACCA	203	6	-	Zea mays	cis-acting regulatory element essential for the anaerobic induction
TaDEAD-box17-2B	TraesCS2B02G150800.1	ARE	AAACCA	1354	6	+	Zea mays	cis-acting regulatory element essential for the anaerobic induction
TaDEAD-box17-2B	TraesCS2B02G150800.1	ARE	AAACCA	1375	6	+	Zea mays	cis-acting regulatory element essential for the anaerobic induction
TaDEAD-box17-2B	TraesCS2B02G150800.1	ARE	AAACCA	1466	6	+	Zea mays	cis-acting regulatory element essential for the anaerobic induction
TaDEAD-box18-2B	TraesCS2B02G161900.1	ARE	AAACCA	661	6	-	Zea mays	cis-acting regulatory element essential for the anaerobic induction
TaDEAD-box18-2B	TraesCS2B02G161900.1	ARE	AAACCA	990	6	+	Zea mays	cis-acting regulatory element essential for the anaerobic induction
TaDEAD-box18-2B	TraesCS2B02G161900.1	ARE	AAACCA	1154	6	+	Zea mays	cis-acting regulatory element essential for the anaerobic induction
TaDEAD-box18-2B	TraesCS2B02G161900.1	ARE	AAACCA	1385	6	+	Zea mays	cis-acting regulatory element essential for the anaerobic induction
TaDEAD-box19-2B	TraesCS2B02G170700.1	ARE	AAACCA	1559	6	-	Zea mays	cis-acting regulatory element essential for the anaerobic induction
TaDEAD-box20-2B	TraesCS2B02G179900.1	ARE	AAACCA	529	6	-	Zea mays	cis-acting regulatory element essential for the anaerobic induction
TaDEAD-box20-2B	TraesCS2B02G179900.1	ARE	AAACCA	767	6	+	Zea mays	cis-acting regulatory element essential for the anaerobic induction
TaDEAD-box20-2B	TraesCS2B02G179900.1	ARE	AAACCA	945	6	+	Zea mays	cis-acting regulatory element essential for the anaerobic induction
TaDEAD-box20-2B	TraesCS2B02G179900.1	ARE	AAACCA	976	6	+	Zea mays	cis-acting regulatory element essential for the anaerobic induction
TaDEAD-box21-2B	TraesCS2B02G247500.1	ARE	AAACCA	198	6	-	Zea mays	cis-acting regulatory element essential for the anaerobic induction
TaDEAD-box21-2B	TraesCS2B02G247500.1	ARE	AAACCA	407	6	+	Zea mays	cis-acting regulatory element essential for the anaerobic induction
TaDEAD-box22-2B	TraesCS2B02G273300.1	ARE	AAACCA	553	6	-	Zea mays	cis-acting regulatory element essential for the anaerobic induction
TaDEAD-box22-2B	TraesCS2B02G273300.1	ARE	AAACCA	1242	6	-	Zea mays	cis-acting regulatory element essential for the anaerobic induction
TaDEAD-box22-2B	TraesCS2B02G273300.1	ARE	AAACCA	1446	6	+	Zea mays	cis-acting regulatory element essential for the anaerobic induction
TaDEAD-box23-2B	TraesCS2B02G384300.1	ARE	AAACCA	1885	6	+	Zea mays	cis-acting regulatory element essential for the anaerobic induction
TaDEAD-box23-2B	TraesCS2B02G384300.1	ARE	AAACCA	1918	6	+	Zea mays	cis-acting regulatory element essential for the anaerobic induction
TaDEAD-box24-2B	TraesCS2B02G387200.1	ARE	AAACCA	611	6	+	Zea mays	cis-acting regulatory element essential for the anaerobic induction
TaDEAD-box24-2B	TraesCS2B02G387200.1	ARE	AAACCA	1130	6	+	Zea mays	cis-acting regulatory element essential for the anaerobic induction
TaDEAD-box25-2B	TraesCS2B02G584200.1	ARE	AAACCA	380	6	+	Zea mays	cis-acting regulatory element essential for the anaerobic induction
TaDEAD-box25-2B	TraesCS2B02G584200.1	ARE	AAACCA	1828	6	+	Zea mays	cis-acting regulatory element essential for the anaerobic induction
TaDEAD-box26-2D	TraesCS2D02G131200.1	ARE	AAACCA	38	6	-	Zea mays	cis-acting regulatory element essential for the anaerobic induction
TaDEAD-box27-2D	TraesCS2D02G141000.1	ARE	AAACCA	714	6	-	Zea mays	cis-acting regulatory element essential for the anaerobic induction
TaDEAD-box27-2D	TraesCS2D02G141000.1	ARE	AAACCA	1029	6	+	Zea mays	cis-acting regulatory element essential for the anaerobic induction
TaDEAD-box27-2D	TraesCS2D02G141000.1	ARE	AAACCA	1408	6	+	Zea mays	cis-acting regulatory element essential for the anaerobic induction
TaDEAD-box27-2D	TraesCS2D02G141000.1	ARE	AAACCA	1911	6	+	Zea mays	cis-acting regulatory element essential for the anaerobic induction
TaDEAD-box28-2D	TraesCS2D02G149500.1	ARE	AAACCA	1045	6	-	Zea mays	cis-acting regulatory element essential for the anaerobic induction
TaDEAD-box31-2D	TraesCS2D02G254200.1	ARE	AAACCA	781	6	-	Zea mays	cis-acting regulatory element essential for the anaerobic induction
TaDEAD-box32-2D	TraesCS2D02G363700.1	ARE	AAACCA	577	6	+	Zea mays	cis-acting regulatory element essential for the anaerobic induction
TaDEAD-box32-2D	TraesCS2D02G363700.1	ARE	AAACCA	1878	6	+	Zea mays	cis-acting regulatory element essential for the anaerobic induction
TaDEAD-box32-2D	TraesCS2D02G363700.1	ARE	AAACCA	1911	6	+	Zea mays	cis-acting regulatory element essential for the anaerobic induction
TaDEAD-box33-2D	TraesCS2D02G366700.1	ARE	AAACCA	1394	6	+	Zea mays	cis-acting regulatory element essential for the anaerobic induction
TaDEAD-box34-2D	TraesCS2D02G553400.1	ARE	AAACCA	480	6	+	Zea mays	cis-acting regulatory element essential for the anaerobic induction
TaDEAD-box34-2D	TraesCS2D02G553400.1	ARE	AAACCA	625	6	+	Zea mays	cis-acting regulatory element essential for the anaerobic induction
TaDEAD-box34-2D	TraesCS2D02G553400.1	ARE	AAACCA	635	6	+	Zea mays	cis-acting regulatory element essential for the anaerobic induction
TaDEAD-box34-2D	TraesCS2D02G553400.1	ARE	AAACCA	774	6	+	Zea mays	cis-acting regulatory element essential for the anaerobic induction
TaDEAD-box34-2D	TraesCS2D02G553400.1	ARE	AAACCA	797	6	+	Zea mays	cis-acting regulatory element essential for the anaerobic induction
TaDEAD-box34-2D	TraesCS2D02G553400.1	ARE	AAACCA	805	6	+	Zea mays	cis-acting regulatory element essential for the anaerobic induction
TaDEAD-box34-2D	TraesCS2D02G553400.1	ARE	AAACCA	1818	6	+	Zea mays	cis-acting regulatory element essential for the anaerobic induction
TaDEAD-box36-3A	TraesCS3A02G100100.1	ARE	AAACCA	1145	6	+	Zea mays	cis-acting regulatory element essential for the anaerobic induction
TaDEAD-box36-3A	TraesCS3A02G100100.1	ARE	AAACCA	1886	6	-	Zea mays	cis-acting regulatory element essential for the anaerobic induction
TaDEAD-box39-3A	TraesCS3A02G112800.1	ARE	AAACCA	1568	6	-	Zea mays	cis-acting regulatory element essential for the anaerobic induction
TaDEAD-box40-3A	TraesCS3A02G122100.1	ARE	AAACCA	514	6	-	Zea mays	cis-acting regulatory element essential for the anaerobic induction
TaDEAD-box40-3A	TraesCS3A02G122100.1	ARE	AAACCA	1002	6	+	Zea mays	cis-acting regulatory element essential for the anaerobic induction
TaDEAD-box41-3A	TraesCS3A02G130200.2	ARE	AAACCA	369	6	+	Zea mays	cis-acting regulatory element essential for the anaerobic induction
TaDEAD-box42-3A	TraesCS3A02G194200.2	ARE	AAACCA	108	6	+	Zea mays	cis-acting regulatory element essential for the anaerobic induction
TaDEAD-box42-3A	TraesCS3A02G194200.2	ARE	AAACCA	1440	6	+	Zea mays	cis-acting regulatory element essential for the anaerobic induction
TaDEAD-box43-3A	TraesCS3A02G222500.1	ARE	AAACCA	1532	6	-	Zea mays	cis-acting regulatory element essential for the anaerobic induction
TaDEAD-box44-3A	TraesCS3A02G222700.1	ARE	AAACCA	25	6	-	Zea mays	cis-acting regulatory element essential for the anaerobic induction
TaDEAD-box44-3A	TraesCS3A02G222700.1	ARE	AAACCA	407	6	+	Zea mays	cis-acting regulatory element essential for the anaerobic induction
TaDEAD-box44-3A	TraesCS3A02G222700.1	ARE	AAACCA	624	6	-	Zea mays	cis-acting regulatory element essential for the anaerobic induction
TaDEAD-box44-3A	TraesCS3A02G222700.1	ARE	AAACCA	934	6	-	Zea mays	cis-acting regulatory element essential for the anaerobic induction
TaDEAD-box45-3A	TraesCS3A02G416900.1	ARE	AAACCA	928	6	-	Zea mays	cis-acting regulatory element essential for the anaerobic induction
TaDEAD-box46-3B	TraesCS3B02G116900.1	ARE	AAACCA	9	6	+	Zea mays	cis-acting regulatory element essential for the anaerobic induction
TaDEAD-box46-3B	TraesCS3B02G116900.1	ARE	AAACCA	205	6	+	Zea mays	cis-acting regulatory element essential for the anaerobic induction
TaDEAD-box46-3B	TraesCS3B02G116900.1	ARE	AAACCA	946	6	+	Zea mays	cis-acting regulatory element essential for the anaerobic induction
TaDEAD-box46-3B	TraesCS3B02G116900.1	ARE	AAACCA	1513	6	-	Zea mays	cis-acting regulatory element essential for the anaerobic induction
TaDEAD-box46-3B	TraesCS3B02G116900.1	ARE	AAACCA	1888	6	-	Zea mays	cis-acting regulatory element essential for the anaerobic induction
TaDEAD-box48-3B	TraesCS3B02G121100.1	ARE	AAACCA	999	6	+	Zea mays	cis-acting regulatory element essential for the anaerobic induction
TaDEAD-box49-3B	TraesCS3B02G131400.1	ARE	AAACCA	688	6	+	Zea mays	cis-acting regulatory element essential for the anaerobic induction
TaDEAD-box49-3B	TraesCS3B02G131400.1	ARE	AAACCA	1569	6	-	Zea mays	cis-acting regulatory element essential for the anaerobic induction
TaDEAD-box50-3B	TraesCS3B02G141300.1	ARE	AAACCA	1003	6	-	Zea mays	cis-acting regulatory element essential for the anaerobic induction
TaDEAD-box51-3B	TraesCS3B02G149300.8	ARE	AAACCA	642	6	+	Zea mays	cis-acting regulatory element essential for the anaerobic induction
TaDEAD-box53-3B	TraesCS3B02G208800.1	ARE	AAACCA	503	6	-	Zea mays	cis-acting regulatory element essential for the anaerobic induction
TaDEAD-box53-3B	TraesCS3B02G208800.1	ARE	AAACCA	1809	6	-	Zea mays	cis-acting regulatory element essential for the anaerobic induction
TaDEAD-box54-3B	TraesCS3B02G230800.2	ARE	AAACCA	1343	6	-	Zea mays	cis-acting regulatory element essential for the anaerobic induction
TaDEAD-box55-3B	TraesCS3B02G252600.1	ARE	AAACCA	406	6	+	Zea mays	cis-acting regulatory element essential for the anaerobic induction
TaDEAD-box55-3B	TraesCS3B02G252600.1	ARE	AAACCA	594	6	-	Zea mays	cis-acting regulatory element essential for the anaerobic induction
TaDEAD-box55-3B	TraesCS3B02G252600.1	ARE	AAACCA	899	6	-	Zea mays	cis-acting regulatory element essential for the anaerobic induction
TaDEAD-box56-3B	TraesCS3B02G252700.1	ARE	AAACCA	1343	6	+	Zea mays	cis-acting regulatory element essential for the anaerobic induction
TaDEAD-box56-3B	TraesCS3B02G252700.1	ARE	AAACCA	1463	6	-	Zea mays	cis-acting regulatory element essential for the anaerobic induction
TaDEAD-box56-3B	TraesCS3B02G252700.1	ARE	AAACCA	1561	6	+	Zea mays	cis-acting regulatory element essential for the anaerobic induction
TaDEAD-box58-3D	TraesCS3D02G100800.1	ARE	AAACCA	321	6	+	Zea mays	cis-acting regulatory element essential for the anaerobic induction
TaDEAD-box58-3D	TraesCS3D02G100800.1	ARE	AAACCA	1428	6	-	Zea mays	cis-acting regulatory element essential for the anaerobic induction
TaDEAD-box58-3D	TraesCS3D02G100800.1	ARE	AAACCA	1887	6	-	Zea mays	cis-acting regulatory element essential for the anaerobic induction
TaDEAD-box59-3D	TraesCS3D02G100900.1	ARE	AAACCA	560	6	+	Zea mays	cis-acting regulatory element essential for the anaerobic induction
TaDEAD-box59-3D	TraesCS3D02G100900.1	ARE	AAACCA	783	6	-	Zea mays	cis-acting regulatory element essential for the anaerobic induction
TaDEAD-box60-3D	TraesCS3D02G106000.1	ARE	AAACCA	1056	6	+	Zea mays	cis-acting regulatory element essential for the anaerobic induction
TaDEAD-box61-3D	TraesCS3D02G131100.8	ARE	AAACCA	1280	6	+	Zea mays	cis-acting regulatory element essential for the anaerobic induction
TaDEAD-box61-3D	TraesCS3D02G131100.8	ARE	AAACCA	1308	6	+	Zea mays	cis-acting regulatory element essential for the anaerobic induction
TaDEAD-box61-3D	TraesCS3D02G131100.8	ARE	AAACCA	1321	6	+	Zea mays	cis-acting regulatory element essential for the anaerobic induction
TaDEAD-box62-3D	TraesCS3D02G202500.3	ARE	AAACCA	99	6	+	Zea mays	cis-acting regulatory element essential for the anaerobic induction
TaDEAD-box62-3D	TraesCS3D02G202500.3	ARE	AAACCA	1627	6	-	Zea mays	cis-acting regulatory element essential for the anaerobic induction
TaDEAD-box63-3D	TraesCS3D02G230300.1	ARE	AAACCA	1100	6	+	Zea mays	cis-acting regulatory element essential for the anaerobic induction
TaDEAD-box64-3D	TraesCS3D02G230400.2	ARE	AAACCA	176	6	-	Zea mays	cis-acting regulatory element essential for the anaerobic induction
TaDEAD-box64-3D	TraesCS3D02G230400.2	ARE	AAACCA	673	6	-	Zea mays	cis-acting regulatory element essential for the anaerobic induction
TaDEAD-box64-3D	TraesCS3D02G230400.2	ARE	AAACCA	986	6	-	Zea mays	cis-acting regulatory element essential for the anaerobic induction
TaDEAD-box65-3D	TraesCS3D02G412400.1	ARE	AAACCA	654	6	+	Zea mays	cis-acting regulatory element essential for the anaerobic induction
TaDEAD-box65-3D	TraesCS3D02G412400.1	ARE	AAACCA	1399	6	-	Zea mays	cis-acting regulatory element essential for the anaerobic induction
TaDEAD-box66-4A	TraesCS4A02G121700.1	ARE	AAACCA	468	6	+	Zea mays	cis-acting regulatory element essential for the anaerobic induction
TaDEAD-box67-4A	TraesCS4A02G141400.1	ARE	AAACCA	1393	6	-	Zea mays	cis-acting regulatory element essential for the anaerobic induction
TaDEAD-box67-4A	TraesCS4A02G141400.1	ARE	AAACCA	1440	6	-	Zea mays	cis-acting regulatory element essential for the anaerobic induction
TaDEAD-box67-4A	TraesCS4A02G141400.1	ARE	AAACCA	1572	6	+	Zea mays	cis-acting regulatory element essential for the anaerobic induction
TaDEAD-box68-4A	TraesCS4A02G255900.1	ARE	AAACCA	734	6	+	Zea mays	cis-acting regulatory element essential for the anaerobic induction
TaDEAD-box68-4A	TraesCS4A02G255900.1	ARE	AAACCA	899	6	+	Zea mays	cis-acting regulatory element essential for the anaerobic induction
TaDEAD-box68-4A	TraesCS4A02G255900.1	ARE	AAACCA	1323	6	+	Zea mays	cis-acting regulatory element essential for the anaerobic induction
TaDEAD-box70-4B	TraesCS4B02G181800.1	ARE	AAACCA	1557	6	+	Zea mays	cis-acting regulatory element essential for the anaerobic induction
TaDEAD-box71-4B	TraesCS4B02G341100.1	ARE	AAACCA	1952	6	+	Zea mays	cis-acting regulatory element essential for the anaerobic induction
TaDEAD-box73-4D	TraesCS4D02G184200.1	ARE	AAACCA	462	6	-	Zea mays	cis-acting regulatory element essential for the anaerobic induction
TaDEAD-box73-4D	TraesCS4D02G184200.1	ARE	AAACCA	1497	6	-	Zea mays	cis-acting regulatory element essential for the anaerobic induction
TaDEAD-box74-4D	TraesCS4D02G272900.1	ARE	AAACCA	1112	6	+	Zea mays	cis-acting regulatory element essential for the anaerobic induction
TaDEAD-box75-4D	TraesCS4D02G337100.1	ARE	AAACCA	1964	6	+	Zea mays	cis-acting regulatory element essential for the anaerobic induction
TaDEAD-box76-5A	TraesCS5A02G042300.1	ARE	AAACCA	796	6	+	Zea mays	cis-acting regulatory element essential for the anaerobic induction
TaDEAD-box76-5A	TraesCS5A02G042300.1	ARE	AAACCA	1391	6	+	Zea mays	cis-acting regulatory element essential for the anaerobic induction
TaDEAD-box77-5A	TraesCS5A02G047300.2	ARE	AAACCA	303	6	-	Zea mays	cis-acting regulatory element essential for the anaerobic induction
TaDEAD-box77-5A	TraesCS5A02G047300.2	ARE	AAACCA	790	6	+	Zea mays	cis-acting regulatory element essential for the anaerobic induction
TaDEAD-box78-5A	TraesCS5A02G114200.1	ARE	AAACCA	485	6	+	Zea mays	cis-acting regulatory element essential for the anaerobic induction
TaDEAD-box78-5A	TraesCS5A02G114200.1	ARE	AAACCA	843	6	-	Zea mays	cis-acting regulatory element essential for the anaerobic induction
TaDEAD-box79-5A	TraesCS5A02G114400.1	ARE	AAACCA	645	6	-	Zea mays	cis-acting regulatory element essential for the anaerobic induction
TaDEAD-box79-5A	TraesCS5A02G114400.1	ARE	AAACCA	686	6	+	Zea mays	cis-acting regulatory element essential for the anaerobic induction
TaDEAD-box81-5A	TraesCS5A02G200900.1	ARE	AAACCA	48	6	-	Zea mays	cis-acting regulatory element essential for the anaerobic induction
TaDEAD-box81-5A	TraesCS5A02G200900.1	ARE	AAACCA	1209	6	-	Zea mays	cis-acting regulatory element essential for the anaerobic induction
TaDEAD-box82-5A	TraesCS5A02G308900.1	ARE	AAACCA	933	6	+	Zea mays	cis-acting regulatory element essential for the anaerobic induction
TaDEAD-box82-5A	TraesCS5A02G308900.1	ARE	AAACCA	1028	6	+	Zea mays	cis-acting regulatory element essential for the anaerobic induction
TaDEAD-box83-5A	TraesCS5A02G375900.1	ARE	AAACCA	845	6	+	Zea mays	cis-acting regulatory element essential for the anaerobic induction
TaDEAD-box85-5A	TraesCS5A02G510500.1	ARE	AAACCA	1952	6	+	Zea mays	cis-acting regulatory element essential for the anaerobic induction
TaDEAD-box86-5B	TraesCS5B02G052100.1	ARE	AAACCA	1040	6	+	Zea mays	cis-acting regulatory element essential for the anaerobic induction
TaDEAD-box87-5B	TraesCS5B02G120400.1	ARE	AAACCA	672	6	-	Zea mays	cis-acting regulatory element essential for the anaerobic induction
TaDEAD-box87-5B	TraesCS5B02G120400.1	ARE	AAACCA	1180	6	+	Zea mays	cis-acting regulatory element essential for the anaerobic induction
TaDEAD-box88-5B	TraesCS5B02G120500.1	ARE	AAACCA	535	6	-	Zea mays	cis-acting regulatory element essential for the anaerobic induction
TaDEAD-box88-5B	TraesCS5B02G120500.1	ARE	AAACCA	1149	6	+	Zea mays	cis-acting regulatory element essential for the anaerobic induction
TaDEAD-box88-5B	TraesCS5B02G120500.1	ARE	AAACCA	1487	6	+	Zea mays	cis-acting regulatory element essential for the anaerobic induction
TaDEAD-box91-5B	TraesCS5B02G309500.1	ARE	AAACCA	234	6	+	Zea mays	cis-acting regulatory element essential for the anaerobic induction
TaDEAD-box93-5B	TraesCS5B02G464500.2	ARE	AAACCA	1055	6	-	Zea mays	cis-acting regulatory element essential for the anaerobic induction
TaDEAD-box94-5B	TraesCS5B02G504900.1	ARE	AAACCA	488	6	-	Zea mays	cis-acting regulatory element essential for the anaerobic induction
TaDEAD-box94-5B	TraesCS5B02G504900.1	ARE	AAACCA	1115	6	+	Zea mays	cis-acting regulatory element essential for the anaerobic induction
TaDEAD-box95-5D	TraesCS5D02G050600.1	ARE	AAACCA	1321	6	+	Zea mays	cis-acting regulatory element essential for the anaerobic induction
TaDEAD-box96-5D	TraesCS5D02G057800.1	ARE	AAACCA	83	6	+	Zea mays	cis-acting regulatory element essential for the anaerobic induction
TaDEAD-box96-5D	TraesCS5D02G057800.1	ARE	AAACCA	343	6	+	Zea mays	cis-acting regulatory element essential for the anaerobic induction
TaDEAD-box97-5D	TraesCS5D02G125100.1	ARE	AAACCA	1181	6	-	Zea mays	cis-acting regulatory element essential for the anaerobic induction
TaDEAD-box98-5D	TraesCS5D02G127000.1	ARE	AAACCA	396	6	+	Zea mays	cis-acting regulatory element essential for the anaerobic induction
TaDEAD-box98-5D	TraesCS5D02G127000.1	ARE	AAACCA	1138	6	+	Zea mays	cis-acting regulatory element essential for the anaerobic induction
TaDEAD-box98-5D	TraesCS5D02G127000.1	ARE	AAACCA	1162	6	+	Zea mays	cis-acting regulatory element essential for the anaerobic induction
TaDEAD-box99-5D	TraesCS5D02G159000.1	ARE	AAACCA	1787	6	-	Zea mays	cis-acting regulatory element essential for the anaerobic induction
TaDEAD-box101-5D	TraesCS5D02G315900.1	ARE	AAACCA	1335	6	+	Zea mays	cis-acting regulatory element essential for the anaerobic induction
TaDEAD-box102-5D	TraesCS5D02G385400.1	ARE	AAACCA	437	6	+	Zea mays	cis-acting regulatory element essential for the anaerobic induction
TaDEAD-box102-5D	TraesCS5D02G385400.1	ARE	AAACCA	483	6	+	Zea mays	cis-acting regulatory element essential for the anaerobic induction
TaDEAD-box102-5D	TraesCS5D02G385400.1	ARE	AAACCA	588	6	+	Zea mays	cis-acting regulatory element essential for the anaerobic induction
TaDEAD-box102-5D	TraesCS5D02G385400.1	ARE	AAACCA	1583	6	-	Zea mays	cis-acting regulatory element essential for the anaerobic induction
TaDEAD-box102-5D	TraesCS5D02G385400.1	ARE	AAACCA	1616	6	-	Zea mays	cis-acting regulatory element essential for the anaerobic induction
TaDEAD-box103-5D	TraesCS5D02G465100.1	ARE	AAACCA	1020	6	-	Zea mays	cis-acting regulatory element essential for the anaerobic induction
TaDEAD-box104-6A	TraesCS6A02G114900.1	ARE	AAACCA	818	6	-	Zea mays	cis-acting regulatory element essential for the anaerobic induction
TaDEAD-box104-6A	TraesCS6A02G114900.1	ARE	AAACCA	1807	6	+	Zea mays	cis-acting regulatory element essential for the anaerobic induction
TaDEAD-box104-6A	TraesCS6A02G114900.1	ARE	AAACCA	1984	6	+	Zea mays	cis-acting regulatory element essential for the anaerobic induction
TaDEAD-box105-6A	TraesCS6A02G116200.1	ARE	AAACCA	1763	6	+	Zea mays	cis-acting regulatory element essential for the anaerobic induction
TaDEAD-box108-6A	TraesCS6A02G186800.1	ARE	AAACCA	1024	6	-	Zea mays	cis-acting regulatory element essential for the anaerobic induction
TaDEAD-box108-6A	TraesCS6A02G186800.1	ARE	AAACCA	1487	6	-	Zea mays	cis-acting regulatory element essential for the anaerobic induction
TaDEAD-box109-6A	TraesCS6A02G234000.1	ARE	AAACCA	1848	6	-	Zea mays	cis-acting regulatory element essential for the anaerobic induction
TaDEAD-box110-6A	TraesCS6A02G236800.1	ARE	AAACCA	1299	6	-	Zea mays	cis-acting regulatory element essential for the anaerobic induction
TaDEAD-box113-6A	TraesCS6A02G409100.1	ARE	AAACCA	921	6	+	Zea mays	cis-acting regulatory element essential for the anaerobic induction
TaDEAD-box114-6A	TraesCS6A02G416700.1	ARE	AAACCA	1297	6	+	Zea mays	cis-acting regulatory element essential for the anaerobic induction
TaDEAD-box115-6B	TraesCS6B02G142500.1	ARE	AAACCA	148	6	-	Zea mays	cis-acting regulatory element essential for the anaerobic induction
TaDEAD-box116-6B	TraesCS6B02G144000.1	ARE	AAACCA	121	6	-	Zea mays	cis-acting regulatory element essential for the anaerobic induction
TaDEAD-box116-6B	TraesCS6B02G144000.1	ARE	AAACCA	253	6	-	Zea mays	cis-acting regulatory element essential for the anaerobic induction
TaDEAD-box116-6B	TraesCS6B02G144000.1	ARE	AAACCA	1205	6	-	Zea mays	cis-acting regulatory element essential for the anaerobic induction
TaDEAD-box117-6B	TraesCS6B02G217700.1	ARE	AAACCA	987	6	-	Zea mays	cis-acting regulatory element essential for the anaerobic induction
TaDEAD-box117-6B	TraesCS6B02G217700.1	ARE	AAACCA	1038	6	-	Zea mays	cis-acting regulatory element essential for the anaerobic induction
TaDEAD-box117-6B	TraesCS6B02G217700.1	ARE	AAACCA	1448	6	-	Zea mays	cis-acting regulatory element essential for the anaerobic induction
TaDEAD-box118-6B	TraesCS6B02G217800.1	ARE	AAACCA	1486	6	+	Zea mays	cis-acting regulatory element essential for the anaerobic induction
TaDEAD-box119-6B	TraesCS6B02G262800.1	ARE	AAACCA	1848	6	-	Zea mays	cis-acting regulatory element essential for the anaerobic induction
TaDEAD-box122-6B	TraesCS6B02G455000.1	ARE	AAACCA	128	6	-	Zea mays	cis-acting regulatory element essential for the anaerobic induction
TaDEAD-box123-6B	TraesCS6B02G472700.1	ARE	AAACCA	1199	6	+	Zea mays	cis-acting regulatory element essential for the anaerobic induction
TaDEAD-box123-6B	TraesCS6B02G472700.1	ARE	AAACCA	1356	6	+	Zea mays	cis-acting regulatory element essential for the anaerobic induction
TaDEAD-box124-6D	TraesCS6D02G103400.1	ARE	AAACCA	944	6	+	Zea mays	cis-acting regulatory element essential for the anaerobic induction
TaDEAD-box124-6D	TraesCS6D02G103400.1	ARE	AAACCA	1984	6	+	Zea mays	cis-acting regulatory element essential for the anaerobic induction
TaDEAD-box125-6D	TraesCS6D02G105000.1	ARE	AAACCA	733	6	+	Zea mays	cis-acting regulatory element essential for the anaerobic induction
TaDEAD-box125-6D	TraesCS6D02G105000.1	ARE	AAACCA	1204	6	-	Zea mays	cis-acting regulatory element essential for the anaerobic induction
TaDEAD-box125-6D	TraesCS6D02G105000.1	ARE	AAACCA	1927	6	-	Zea mays	cis-acting regulatory element essential for the anaerobic induction
TaDEAD-box127-6D	TraesCS6D02G173700.3	ARE	AAACCA	985	6	-	Zea mays	cis-acting regulatory element essential for the anaerobic induction
TaDEAD-box127-6D	TraesCS6D02G173700.3	ARE	AAACCA	1031	6	-	Zea mays	cis-acting regulatory element essential for the anaerobic induction
TaDEAD-box127-6D	TraesCS6D02G173700.3	ARE	AAACCA	1443	6	-	Zea mays	cis-acting regulatory element essential for the anaerobic induction
TaDEAD-box129-6D	TraesCS6D02G292400.1	ARE	AAACCA	1349	6	+	Zea mays	cis-acting regulatory element essential for the anaerobic induction
TaDEAD-box130-6D	TraesCS6D02G392700.1	ARE	AAACCA	762	6	+	Zea mays	cis-acting regulatory element essential for the anaerobic induction
TaDEAD-box131-6D	TraesCS6D02G401900.1	ARE	AAACCA	595	6	-	Zea mays	cis-acting regulatory element essential for the anaerobic induction
TaDEAD-box131-6D	TraesCS6D02G401900.1	ARE	AAACCA	600	6	-	Zea mays	cis-acting regulatory element essential for the anaerobic induction
TaDEAD-box131-6D	TraesCS6D02G401900.1	ARE	AAACCA	1566	6	-	Zea mays	cis-acting regulatory element essential for the anaerobic induction
TaDEAD-box131-6D	TraesCS6D02G401900.1	ARE	AAACCA	1589	6	-	Zea mays	cis-acting regulatory element essential for the anaerobic induction
TaDEAD-box131-6D	TraesCS6D02G401900.1	ARE	AAACCA	1666	6	-	Zea mays	cis-acting regulatory element essential for the anaerobic induction
TaDEAD-box131-6D	TraesCS6D02G401900.1	ARE	AAACCA	1684	6	-	Zea mays	cis-acting regulatory element essential for the anaerobic induction
TaDEAD-box131-6D	TraesCS6D02G401900.1	ARE	AAACCA	1698	6	-	Zea mays	cis-acting regulatory element essential for the anaerobic induction
TaDEAD-box132-7A	TraesCS7A02G298800.3	ARE	AAACCA	245	6	+	Zea mays	cis-acting regulatory element essential for the anaerobic induction
TaDEAD-box132-7A	TraesCS7A02G298800.3	ARE	AAACCA	567	6	-	Zea mays	cis-acting regulatory element essential for the anaerobic induction
TaDEAD-box133-7A	TraesCS7A02G350700.1	ARE	AAACCA	1659	6	-	Zea mays	cis-acting regulatory element essential for the anaerobic induction
TaDEAD-box134-7A	TraesCS7A02G374000.1	ARE	AAACCA	258	6	-	Zea mays	cis-acting regulatory element essential for the anaerobic induction
TaDEAD-box136-7B	TraesCS7B02G187000.1	ARE	AAACCA	1236	6	+	Zea mays	cis-acting regulatory element essential for the anaerobic induction
TaDEAD-box138-7B	TraesCS7B02G320000.1	ARE	AAACCA	1750	6	-	Zea mays	cis-acting regulatory element essential for the anaerobic induction
TaDEAD-box139-7D	TraesCS7D02G294500.1	ARE	AAACCA	1218	6	+	Zea mays	cis-acting regulatory element essential for the anaerobic induction
TaDEAD-box140-7D	TraesCS7D02G328100.1	ARE	AAACCA	1813	6	-	Zea mays	cis-acting regulatory element essential for the anaerobic induction
TaDEAD-box141-7D	TraesCS7D02G412200.1	ARE	AAACCA	1750	6	-	Zea mays	cis-acting regulatory element essential for the anaerobic induction
TaDEAD-box3-1A	TraesCS1A02G174600.1	AuxRR-core	GGTCCAT	414	7	+	Nicotiana tabacum	cis-acting regulatory element involved in auxin responsiveness
TaDEAD-box5-1B	TraesCS1B02G189900.1	AuxRR-core	GGTCCAT	51	7	+	Nicotiana tabacum	cis-acting regulatory element involved in auxin responsiveness
TaDEAD-box5-1B	TraesCS1B02G189900.1	AuxRR-core	GGTCCAT	449	7	+	Nicotiana tabacum	cis-acting regulatory element involved in auxin responsiveness
TaDEAD-box5-1B	TraesCS1B02G189900.1	AuxRR-core	GGTCCAT	848	7	+	Nicotiana tabacum	cis-acting regulatory element involved in auxin responsiveness
TaDEAD-box6-1D	TraesCS1D02G025600.1	AuxRR-core	GGTCCAT	528	7	+	Nicotiana tabacum	cis-acting regulatory element involved in auxin responsiveness
TaDEAD-box7-1D	TraesCS1D02G031400.1	AuxRR-core	GGTCCAT	1273	7	+	Nicotiana tabacum	cis-acting regulatory element involved in auxin responsiveness
TaDEAD-box13-2A	TraesCS2A02G253700.1	AuxRR-core	GGTCCAT	1499	7	+	Nicotiana tabacum	cis-acting regulatory element involved in auxin responsiveness
TaDEAD-box15-2A	TraesCS2A02G370200.2	AuxRR-core	GGTCCAT	1520	7	-	Nicotiana tabacum	cis-acting regulatory element involved in auxin responsiveness
TaDEAD-box21-2B	TraesCS2B02G247500.1	AuxRR-core	GGTCCAT	1052	7	-	Nicotiana tabacum	cis-acting regulatory element involved in auxin responsiveness
TaDEAD-box24-2B	TraesCS2B02G387200.1	AuxRR-core	GGTCCAT	1253	7	-	Nicotiana tabacum	cis-acting regulatory element involved in auxin responsiveness
TaDEAD-box33-2D	TraesCS2D02G366700.1	AuxRR-core	GGTCCAT	1516	7	-	Nicotiana tabacum	cis-acting regulatory element involved in auxin responsiveness
TaDEAD-box35-2D	TraesCS2D02G554300.1	AuxRR-core	GGTCCAT	518	7	+	Nicotiana tabacum	cis-acting regulatory element involved in auxin responsiveness
TaDEAD-box37-3A	TraesCS3A02G100200.1	AuxRR-core	GGTCCAT	445	7	-	Nicotiana tabacum	cis-acting regulatory element involved in auxin responsiveness
TaDEAD-box45-3A	TraesCS3A02G416900.1	AuxRR-core	GGTCCAT	771	7	-	Nicotiana tabacum	cis-acting regulatory element involved in auxin responsiveness
TaDEAD-box45-3A	TraesCS3A02G416900.1	AuxRR-core	GGTCCAT	1564	7	+	Nicotiana tabacum	cis-acting regulatory element involved in auxin responsiveness
TaDEAD-box53-3B	TraesCS3B02G208800.1	AuxRR-core	GGTCCAT	878	7	-	Nicotiana tabacum	cis-acting regulatory element involved in auxin responsiveness
TaDEAD-box68-4A	TraesCS4A02G255900.1	AuxRR-core	GGTCCAT	1770	7	+	Nicotiana tabacum	cis-acting regulatory element involved in auxin responsiveness
TaDEAD-box71-4B	TraesCS4B02G341100.1	AuxRR-core	GGTCCAT	1833	7	+	Nicotiana tabacum	cis-acting regulatory element involved in auxin responsiveness
TaDEAD-box74-4D	TraesCS4D02G272900.1	AuxRR-core	GGTCCAT	659	7	-	Nicotiana tabacum	cis-acting regulatory element involved in auxin responsiveness
TaDEAD-box76-5A	TraesCS5A02G042300.1	AuxRR-core	GGTCCAT	1707	7	+	Nicotiana tabacum	cis-acting regulatory element involved in auxin responsiveness
TaDEAD-box80-5A	TraesCS5A02G153700.1	AuxRR-core	GGTCCAT	1535	7	-	Nicotiana tabacum	cis-acting regulatory element involved in auxin responsiveness
TaDEAD-box82-5A	TraesCS5A02G308900.1	AuxRR-core	GGTCCAT	129	7	-	Nicotiana tabacum	cis-acting regulatory element involved in auxin responsiveness
TaDEAD-box85-5A	TraesCS5A02G510500.1	AuxRR-core	GGTCCAT	919	7	+	Nicotiana tabacum	cis-acting regulatory element involved in auxin responsiveness
TaDEAD-box85-5A	TraesCS5A02G510500.1	AuxRR-core	GGTCCAT	1809	7	+	Nicotiana tabacum	cis-acting regulatory element involved in auxin responsiveness
TaDEAD-box89-5B	TraesCS5B02G152200.1	AuxRR-core	GGTCCAT	1558	7	-	Nicotiana tabacum	cis-acting regulatory element involved in auxin responsiveness
TaDEAD-box93-5B	TraesCS5B02G464500.2	AuxRR-core	GGTCCAT	203	7	+	Nicotiana tabacum	cis-acting regulatory element involved in auxin responsiveness
TaDEAD-box99-5D	TraesCS5D02G159000.1	AuxRR-core	GGTCCAT	229	7	-	Nicotiana tabacum	cis-acting regulatory element involved in auxin responsiveness
TaDEAD-box99-5D	TraesCS5D02G159000.1	AuxRR-core	GGTCCAT	1260	7	-	Nicotiana tabacum	cis-acting regulatory element involved in auxin responsiveness
TaDEAD-box100-5D	TraesCS5D02G206600.1	AuxRR-core	GGTCCAT	1243	7	+	Nicotiana tabacum	cis-acting regulatory element involved in auxin responsiveness
TaDEAD-box103-5D	TraesCS5D02G465100.1	AuxRR-core	GGTCCAT	483	7	+	Nicotiana tabacum	cis-acting regulatory element involved in auxin responsiveness
TaDEAD-box108-6A	TraesCS6A02G186800.1	AuxRR-core	GGTCCAT	1086	7	-	Nicotiana tabacum	cis-acting regulatory element involved in auxin responsiveness
TaDEAD-box109-6A	TraesCS6A02G234000.1	AuxRR-core	GGTCCAT	1314	7	-	Nicotiana tabacum	cis-acting regulatory element involved in auxin responsiveness
TaDEAD-box113-6A	TraesCS6A02G409100.1	AuxRR-core	GGTCCAT	1912	7	+	Nicotiana tabacum	cis-acting regulatory element involved in auxin responsiveness
TaDEAD-box115-6B	TraesCS6B02G142500.1	AuxRR-core	GGTCCAT	641	7	+	Nicotiana tabacum	cis-acting regulatory element involved in auxin responsiveness
TaDEAD-box115-6B	TraesCS6B02G142500.1	AuxRR-core	GGTCCAT	1235	7	+	Nicotiana tabacum	cis-acting regulatory element involved in auxin responsiveness
TaDEAD-box117-6B	TraesCS6B02G217700.1	AuxRR-core	GGTCCAT	162	7	-	Nicotiana tabacum	cis-acting regulatory element involved in auxin responsiveness
TaDEAD-box117-6B	TraesCS6B02G217700.1	AuxRR-core	GGTCCAT	1049	7	-	Nicotiana tabacum	cis-acting regulatory element involved in auxin responsiveness
TaDEAD-box122-6B	TraesCS6B02G455000.1	AuxRR-core	GGTCCAT	1757	7	+	Nicotiana tabacum	cis-acting regulatory element involved in auxin responsiveness
TaDEAD-box124-6D	TraesCS6D02G103400.1	AuxRR-core	GGTCCAT	1199	7	+	Nicotiana tabacum	cis-acting regulatory element involved in auxin responsiveness
TaDEAD-box127-6D	TraesCS6D02G173700.3	AuxRR-core	GGTCCAT	1042	7	-	Nicotiana tabacum	cis-acting regulatory element involved in auxin responsiveness
TaDEAD-box131-6D	TraesCS6D02G401900.1	AuxRR-core	GGTCCAT	373	7	-	Nicotiana tabacum	cis-acting regulatory element involved in auxin responsiveness
TaDEAD-box137-7B	TraesCS7B02G232200.1	AuxRR-core	GGTCCAT	233	7	+	Nicotiana tabacum	cis-acting regulatory element involved in auxin responsiveness
TaDEAD-box137-7B	TraesCS7B02G232200.1	AuxRR-core	GGTCCAT	752	7	+	Nicotiana tabacum	cis-acting regulatory element involved in auxin responsiveness
TaDEAD-box6-1D	TraesCS1D02G025600.1	circadian	CAAAGATATC	922	9	+	Lycopersicon esculentum	cis-acting regulatory element involved in circadian control
TaDEAD-box11-2A	TraesCS2A02G154800.1	circadian	CAAAGATATC	761	9	+	Lycopersicon esculentum	cis-acting regulatory element involved in circadian control
TaDEAD-box13-2A	TraesCS2A02G253700.1	circadian	CAAAGATATC	1805	9	+	Lycopersicon esculentum	cis-acting regulatory element involved in circadian control
TaDEAD-box21-2B	TraesCS2B02G247500.1	circadian	CAAAGATATC	963	9	-	Lycopersicon esculentum	cis-acting regulatory element involved in circadian control
TaDEAD-box43-3A	TraesCS3A02G222500.1	circadian	CAAAGATATC	22	9	-	Lycopersicon esculentum	cis-acting regulatory element involved in circadian control
TaDEAD-box45-3A	TraesCS3A02G416900.1	circadian	CAAAGATATC	569	9	+	Lycopersicon esculentum	cis-acting regulatory element involved in circadian control
TaDEAD-box59-3D	TraesCS3D02G100900.1	circadian	CAAAGATATC	613	9	+	Lycopersicon esculentum	cis-acting regulatory element involved in circadian control
TaDEAD-box62-3D	TraesCS3D02G202500.3	circadian	CAAAGATATC	910	9	-	Lycopersicon esculentum	cis-acting regulatory element involved in circadian control
TaDEAD-box67-4A	TraesCS4A02G141400.1	circadian	CAAAGATATC	1522	9	-	Lycopersicon esculentum	cis-acting regulatory element involved in circadian control
TaDEAD-box67-4A	TraesCS4A02G141400.1	circadian	CAAAGATATC	1644	9	-	Lycopersicon esculentum	cis-acting regulatory element involved in circadian control
TaDEAD-box69-4B	TraesCS4B02G126000.1	circadian	CAAAGATATC	892	9	+	Lycopersicon esculentum	cis-acting regulatory element involved in circadian control
TaDEAD-box69-4B	TraesCS4B02G126000.1	circadian	CAAAGATATC	1119	9	+	Lycopersicon esculentum	cis-acting regulatory element involved in circadian control
TaDEAD-box75-4D	TraesCS4D02G337100.1	circadian	CAAAGATATC	913	10	+	Lycopersicon esculentum	cis-acting regulatory element involved in circadian control
TaDEAD-box75-4D	TraesCS4D02G337100.1	circadian	CAAAGATATC	917	9	-	Lycopersicon esculentum	cis-acting regulatory element involved in circadian control
TaDEAD-box79-5A	TraesCS5A02G114400.1	circadian	CAAAGATATC	369	9	-	Lycopersicon esculentum	cis-acting regulatory element involved in circadian control
TaDEAD-box82-5A	TraesCS5A02G308900.1	circadian	CAAAGATATC	293	9	+	Lycopersicon esculentum	cis-acting regulatory element involved in circadian control
TaDEAD-box100-5D	TraesCS5D02G206600.1	circadian	CAAAGATATC	1048	9	-	Lycopersicon esculentum	cis-acting regulatory element involved in circadian control
TaDEAD-box102-5D	TraesCS5D02G385400.1	circadian	CAAAGATATC	362	9	-	Lycopersicon esculentum	cis-acting regulatory element involved in circadian control
TaDEAD-box104-6A	TraesCS6A02G114900.1	circadian	CAAAGATATC	854	9	+	Lycopersicon esculentum	cis-acting regulatory element involved in circadian control
TaDEAD-box104-6A	TraesCS6A02G114900.1	circadian	CAAAGATATC	858	9	-	Lycopersicon esculentum	cis-acting regulatory element involved in circadian control
TaDEAD-box108-6A	TraesCS6A02G186800.1	circadian	CAAAGATATC	205	9	-	Lycopersicon esculentum	cis-acting regulatory element involved in circadian control
TaDEAD-box139-7D	TraesCS7D02G294500.1	circadian	CAAAGATATC	593	9	+	Lycopersicon esculentum	cis-acting regulatory element involved in circadian control
TaDEAD-box141-7D	TraesCS7D02G412200.1	circadian	CAAAGATATC	358	9	+	Lycopersicon esculentum	cis-acting regulatory element involved in circadian control
TaDEAD-box1-1A	TraesCS1A02G025400.1	G-box	TACGTG	198	6	-	Arabidopsis thaliana	cis-acting regulatory element involved in light responsiveness
TaDEAD-box1-1A	TraesCS1A02G025400.1	G-box	TACGTG	1786	6	-	Arabidopsis thaliana	cis-acting regulatory element involved in light responsiveness
TaDEAD-box2-1A	TraesCS1A02G030500.1	G-box	CACGAC	1904	6	+	Zea mays	cis-acting regulatory element involved in light responsiveness
TaDEAD-box3-1A	TraesCS1A02G174600.1	G-box	CACGTC	1080	6	-	Zea mays	cis-acting regulatory element involved in light responsiveness
TaDEAD-box3-1A	TraesCS1A02G174600.1	G-box	CACGAC	1308	6	-	Zea mays	cis-acting regulatory element involved in light responsiveness
TaDEAD-box3-1A	TraesCS1A02G174600.1	G-box	CACGTG	1400	6	-	Arabidopsis thaliana	cis-acting regulatory element involved in light responsiveness
TaDEAD-box3-1A	TraesCS1A02G174600.1	G-Box	CACGTT	328	6	+	Pisum sativum	cis-acting regulatory element involved in light responsiveness
TaDEAD-box3-1A	TraesCS1A02G174600.1	G-Box	CACGTG	1400	6	-	Pisum sativum	cis-acting regulatory element involved in light responsiveness
TaDEAD-box4-1B	TraesCS1B02G037600.1	G-box	TACGTG	206	6	+	Arabidopsis thaliana	cis-acting regulatory element involved in light responsiveness
TaDEAD-box5-1B	TraesCS1B02G189900.1	G-Box	CACGTT	133	6	+	Pisum sativum	cis-acting regulatory element involved in light responsiveness
TaDEAD-box6-1D	TraesCS1D02G025600.1	G-Box	TCCACATGGCA	430	10	+	Triticum aestivum	cis-acting regulatory element involved in light responsiveness
TaDEAD-box6-1D	TraesCS1D02G025600.1	G-box	TACGTG	949	6	-	Arabidopsis thaliana	cis-acting regulatory element involved in light responsiveness
TaDEAD-box7-1D	TraesCS1D02G031400.1	G-Box	CACGTG	1504	6	-	Pisum sativum	cis-acting regulatory element involved in light responsiveness
TaDEAD-box7-1D	TraesCS1D02G031400.1	G-Box	CACGTT	1859	6	-	Pisum sativum	cis-acting regulatory element involved in light responsiveness
TaDEAD-box7-1D	TraesCS1D02G031400.1	G-box	CACGAC	1114	6	+	Zea mays	cis-acting regulatory element involved in light responsiveness
TaDEAD-box7-1D	TraesCS1D02G031400.1	G-box	CACGTC	1493	6	-	Zea mays	cis-acting regulatory element involved in light responsiveness
TaDEAD-box7-1D	TraesCS1D02G031400.1	G-box	CACGTG	1504	6	-	Arabidopsis thaliana	cis-acting regulatory element involved in light responsiveness
TaDEAD-box8-1D	TraesCS1D02G164500.1	G-Box	CACGTT	421	6	-	Pisum sativum	cis-acting regulatory element involved in light responsiveness
TaDEAD-box8-1D	TraesCS1D02G164500.1	G-box	TACGTG	9	6	+	Arabidopsis thaliana	cis-acting regulatory element involved in light responsiveness
TaDEAD-box8-1D	TraesCS1D02G164500.1	G-box	CACGTC	1189	6	-	Zea mays	cis-acting regulatory element involved in light responsiveness
TaDEAD-box8-1D	TraesCS1D02G164500.1	G-box	CACGAC	1251	6	+	Zea mays	cis-acting regulatory element involved in light responsiveness
TaDEAD-box8-1D	TraesCS1D02G164500.1	G-box	CACGAC	1419	6	-	Zea mays	cis-acting regulatory element involved in light responsiveness
TaDEAD-box8-1D	TraesCS1D02G164500.1	G-box	TACGTG	1511	6	-	Arabidopsis thaliana	cis-acting regulatory element involved in light responsiveness
TaDEAD-box9-2A	TraesCS2A02G128700.1	G-box	GCCACGTGGA	1767	9	-	Arabidopsis thaliana	cis-acting regulatory element involved in light responsiveness
TaDEAD-box10-2A	TraesCS2A02G138000.1	G-box	CACGTC	1740	6	-	Zea mays	cis-acting regulatory element involved in light responsiveness
TaDEAD-box11-2A	TraesCS2A02G154800.1	G-box	CACGAC	111	6	-	Zea mays	cis-acting regulatory element involved in light responsiveness
TaDEAD-box11-2A	TraesCS2A02G154800.1	G-box	CACGAC	935	6	-	Zea mays	cis-acting regulatory element involved in light responsiveness
TaDEAD-box12-2A	TraesCS2A02G222000.1	G-Box	CACGTG	750	6	+	Pisum sativum	cis-acting regulatory element involved in light responsiveness
TaDEAD-box12-2A	TraesCS2A02G222000.1	G-box	CACGTG	750	6	+	Arabidopsis thaliana	cis-acting regulatory element involved in light responsiveness
TaDEAD-box12-2A	TraesCS2A02G222000.1	G-box	TACGTG	878	6	-	Arabidopsis thaliana	cis-acting regulatory element involved in light responsiveness
TaDEAD-box12-2A	TraesCS2A02G222000.1	G-box	TACGTG	1484	6	-	Arabidopsis thaliana	cis-acting regulatory element involved in light responsiveness
TaDEAD-box13-2A	TraesCS2A02G253700.1	G-box	CACGTG	846	6	+	Arabidopsis thaliana	cis-acting regulatory element involved in light responsiveness
TaDEAD-box13-2A	TraesCS2A02G253700.1	G-Box	CACGTG	846	6	+	Pisum sativum	cis-acting regulatory element involved in light responsiveness
TaDEAD-box14-2A	TraesCS2A02G366700.1	G-Box	CACGTT	452	6	-	Pisum sativum	cis-acting regulatory element involved in light responsiveness
TaDEAD-box14-2A	TraesCS2A02G366700.1	G-Box	CACGTG	528	6	+	Pisum sativum	cis-acting regulatory element involved in light responsiveness
TaDEAD-box14-2A	TraesCS2A02G366700.1	G-box	CACGAC	443	6	+	Zea mays	cis-acting regulatory element involved in light responsiveness
TaDEAD-box14-2A	TraesCS2A02G366700.1	G-box	CACGTG	528	6	+	Arabidopsis thaliana	cis-acting regulatory element involved in light responsiveness
TaDEAD-box14-2A	TraesCS2A02G366700.1	G-box	CACGTC	1061	6	-	Zea mays	cis-acting regulatory element involved in light responsiveness
TaDEAD-box15-2A	TraesCS2A02G370200.2	G-box	CCACGTAA	952	8	+	Brassica napus	cis-acting regulatory element involved in light responsiveness
TaDEAD-box15-2A	TraesCS2A02G370200.2	G-box	TACGTG	953	6	-	Arabidopsis thaliana	cis-acting regulatory element involved in light responsiveness
TaDEAD-box15-2A	TraesCS2A02G370200.2	G-box	TAACACGTAG	1127	9	+	Brassica oleracea	cis-acting regulatory element involved in light responsiveness
TaDEAD-box15-2A	TraesCS2A02G370200.2	G-Box	CACGTT	1645	6	-	Pisum sativum	cis-acting regulatory element involved in light responsiveness
TaDEAD-box15-2A	TraesCS2A02G370200.2	G-Box	CACGTT	1679	6	-	Pisum sativum	cis-acting regulatory element involved in light responsiveness
TaDEAD-box15-2A	TraesCS2A02G370200.2	G-Box	CACGTT	1714	6	-	Pisum sativum	cis-acting regulatory element involved in light responsiveness
TaDEAD-box16-2A	TraesCS2A02G552800.1	G-Box	CACGTT	1618	6	-	Pisum sativum	cis-acting regulatory element involved in light responsiveness
TaDEAD-box16-2A	TraesCS2A02G552800.1	G-box	CACGAC	20	6	+	Zea mays	cis-acting regulatory element involved in light responsiveness
TaDEAD-box16-2A	TraesCS2A02G552800.1	G-box	CACGAC	48	6	+	Zea mays	cis-acting regulatory element involved in light responsiveness
TaDEAD-box16-2A	TraesCS2A02G552800.1	G-box	TAAACGTG	1616	8	+	Brassica oleracea	cis-acting regulatory element involved in light responsiveness
TaDEAD-box16-2A	TraesCS2A02G552800.1	G-box	CACGTC	1862	6	+	Zea mays	cis-acting regulatory element involved in light responsiveness
TaDEAD-box17-2B	TraesCS2B02G150800.1	G-box	TACGTG	124	6	+	Arabidopsis thaliana	cis-acting regulatory element involved in light responsiveness
TaDEAD-box17-2B	TraesCS2B02G150800.1	G-Box	CACGTT	458	6	-	Pisum sativum	cis-acting regulatory element involved in light responsiveness
TaDEAD-box18-2B	TraesCS2B02G161900.1	G-Box	CACGTT	653	6	+	Pisum sativum	cis-acting regulatory element involved in light responsiveness
TaDEAD-box18-2B	TraesCS2B02G161900.1	G-box	CACGTC	547	6	-	Zea mays	cis-acting regulatory element involved in light responsiveness
TaDEAD-box18-2B	TraesCS2B02G161900.1	G-box	CACGAC	1039	6	-	Zea mays	cis-acting regulatory element involved in light responsiveness
TaDEAD-box18-2B	TraesCS2B02G161900.1	G-box	CACGTC	1755	6	-	Zea mays	cis-acting regulatory element involved in light responsiveness
TaDEAD-box19-2B	TraesCS2B02G170700.1	G-box	CACGTC	507	6	-	Zea mays	cis-acting regulatory element involved in light responsiveness
TaDEAD-box19-2B	TraesCS2B02G170700.1	G-box	CACGTC	1510	6	-	Zea mays	cis-acting regulatory element involved in light responsiveness
TaDEAD-box20-2B	TraesCS2B02G179900.1	G-box	CACGTG	142	6	+	Arabidopsis thaliana	cis-acting regulatory element involved in light responsiveness
TaDEAD-box20-2B	TraesCS2B02G179900.1	G-box	TACGTG	1370	6	+	Arabidopsis thaliana	cis-acting regulatory element involved in light responsiveness
TaDEAD-box20-2B	TraesCS2B02G179900.1	G-Box	CACGTG	142	6	+	Pisum sativum	cis-acting regulatory element involved in light responsiveness
TaDEAD-box21-2B	TraesCS2B02G247500.1	G-box	CACGTG	225	6	+	Arabidopsis thaliana	cis-acting regulatory element involved in light responsiveness
TaDEAD-box21-2B	TraesCS2B02G247500.1	G-box	CACGTC	637	6	+	Zea mays	cis-acting regulatory element involved in light responsiveness
TaDEAD-box21-2B	TraesCS2B02G247500.1	G-box	CACGTC	1704	6	-	Zea mays	cis-acting regulatory element involved in light responsiveness
TaDEAD-box21-2B	TraesCS2B02G247500.1	G-box	TACGTG	1805	6	-	Arabidopsis thaliana	cis-acting regulatory element involved in light responsiveness
TaDEAD-box21-2B	TraesCS2B02G247500.1	G-Box	CACGTG	225	6	+	Pisum sativum	cis-acting regulatory element involved in light responsiveness
TaDEAD-box22-2B	TraesCS2B02G273300.1	G-box	CACGTC	60	6	+	Zea mays	cis-acting regulatory element involved in light responsiveness
TaDEAD-box23-2B	TraesCS2B02G384300.1	G-Box	CACGTT	1005	6	+	Pisum sativum	cis-acting regulatory element involved in light responsiveness
TaDEAD-box23-2B	TraesCS2B02G384300.1	G-Box	CACGTT	1226	6	-	Pisum sativum	cis-acting regulatory element involved in light responsiveness
TaDEAD-box23-2B	TraesCS2B02G384300.1	G-box	CACGAC	1388	6	+	Zea mays	cis-acting regulatory element involved in light responsiveness
TaDEAD-box24-2B	TraesCS2B02G387200.1	G-Box	CACGTG	432	6	+	Pisum sativum	cis-acting regulatory element involved in light responsiveness
TaDEAD-box24-2B	TraesCS2B02G387200.1	G-Box	CACGTT	1661	6	-	Pisum sativum	cis-acting regulatory element involved in light responsiveness
TaDEAD-box24-2B	TraesCS2B02G387200.1	G-Box	CACGTT	1697	6	-	Pisum sativum	cis-acting regulatory element involved in light responsiveness
TaDEAD-box24-2B	TraesCS2B02G387200.1	G-Box	CACGTT	1732	6	-	Pisum sativum	cis-acting regulatory element involved in light responsiveness
TaDEAD-box24-2B	TraesCS2B02G387200.1	G-box	ACACGTG(G/t)CACC	427	10.5	-	Lycopersicon esculentum	cis-acting regulatory element involved in light responsiveness
TaDEAD-box24-2B	TraesCS2B02G387200.1	G-box	GCCACGTGGA	430	9	+	Arabidopsis thaliana	cis-acting regulatory element involved in light responsiveness
TaDEAD-box24-2B	TraesCS2B02G387200.1	G-box	CACGTG	432	6	+	Arabidopsis thaliana	cis-acting regulatory element involved in light responsiveness
TaDEAD-box24-2B	TraesCS2B02G387200.1	G-box	CCACGTAA	688	8	+	Brassica napus	cis-acting regulatory element involved in light responsiveness
TaDEAD-box24-2B	TraesCS2B02G387200.1	G-box	TACGTG	689	6	-	Arabidopsis thaliana	cis-acting regulatory element involved in light responsiveness
TaDEAD-box24-2B	TraesCS2B02G387200.1	G-box	CACGAC	1362	6	+	Zea mays	cis-acting regulatory element involved in light responsiveness
TaDEAD-box25-2B	TraesCS2B02G584200.1	G-box	CACGAC	1160	6	-	Zea mays	cis-acting regulatory element involved in light responsiveness
TaDEAD-box25-2B	TraesCS2B02G584200.1	G-box	CACGAC	1292	6	+	Zea mays	cis-acting regulatory element involved in light responsiveness
TaDEAD-box25-2B	TraesCS2B02G584200.1	G-box	CACGTC	1966	6	+	Zea mays	cis-acting regulatory element involved in light responsiveness
TaDEAD-box26-2D	TraesCS2D02G131200.1	G-box	TACGTG	740	6	-	Arabidopsis thaliana	cis-acting regulatory element involved in light responsiveness
TaDEAD-box26-2D	TraesCS2D02G131200.1	G-box	CACGTC	853	6	+	Zea mays	cis-acting regulatory element involved in light responsiveness
TaDEAD-box26-2D	TraesCS2D02G131200.1	G-box	CACGTC	1404	6	-	Zea mays	cis-acting regulatory element involved in light responsiveness
TaDEAD-box26-2D	TraesCS2D02G131200.1	G-box	GCCACGTGGA	1762	9	-	Arabidopsis thaliana	cis-acting regulatory element involved in light responsiveness
TaDEAD-box27-2D	TraesCS2D02G141000.1	G-box	CAGACGTGGCA	598	10	+	Nicotiana plumbaginifolia	cis-acting regulatory element involved in light responsiveness
TaDEAD-box27-2D	TraesCS2D02G141000.1	G-box	CACGTC	600	6	-	Zea mays	cis-acting regulatory element involved in light responsiveness
TaDEAD-box27-2D	TraesCS2D02G141000.1	G-box	CACGTC	1761	6	-	Zea mays	cis-acting regulatory element involved in light responsiveness
TaDEAD-box28-2D	TraesCS2D02G149500.1	G-box	CACGTC	165	6	-	Zea mays	cis-acting regulatory element involved in light responsiveness
TaDEAD-box28-2D	TraesCS2D02G149500.1	G-box	CACGAC	262	6	-	Zea mays	cis-acting regulatory element involved in light responsiveness
TaDEAD-box28-2D	TraesCS2D02G149500.1	G-box	CACGTC	353	6	-	Zea mays	cis-acting regulatory element involved in light responsiveness
TaDEAD-box28-2D	TraesCS2D02G149500.1	G-box	TAACACGTAG	398	9	-	Brassica oleracea	cis-acting regulatory element involved in light responsiveness
TaDEAD-box28-2D	TraesCS2D02G149500.1	G-box	TACGTG	399	6	+	Arabidopsis thaliana	cis-acting regulatory element involved in light responsiveness
TaDEAD-box28-2D	TraesCS2D02G149500.1	G-box	CACGAC	602	6	-	Zea mays	cis-acting regulatory element involved in light responsiveness
TaDEAD-box28-2D	TraesCS2D02G149500.1	G-box	CCACGTAA	656	8	-	Brassica napus	cis-acting regulatory element involved in light responsiveness
TaDEAD-box28-2D	TraesCS2D02G149500.1	G-box	TACGTG	657	6	+	Arabidopsis thaliana	cis-acting regulatory element involved in light responsiveness
TaDEAD-box28-2D	TraesCS2D02G149500.1	G-box	CACGAC	1080	6	-	Zea mays	cis-acting regulatory element involved in light responsiveness
TaDEAD-box28-2D	TraesCS2D02G149500.1	G-box	CACGTG	1350	6	-	Arabidopsis thaliana	cis-acting regulatory element involved in light responsiveness
TaDEAD-box28-2D	TraesCS2D02G149500.1	G-box	CACGAC	1602	6	+	Zea mays	cis-acting regulatory element involved in light responsiveness
TaDEAD-box28-2D	TraesCS2D02G149500.1	G-Box	CACGTG	1350	6	-	Pisum sativum	cis-acting regulatory element involved in light responsiveness
TaDEAD-box29-2D	TraesCS2D02G160100.1	G-Box	CACGTT	554	6	-	Pisum sativum	cis-acting regulatory element involved in light responsiveness
TaDEAD-box29-2D	TraesCS2D02G160100.1	G-Box	CACGTT	1612	6	-	Pisum sativum	cis-acting regulatory element involved in light responsiveness
TaDEAD-box29-2D	TraesCS2D02G160100.1	G-box	TACGTG	410	6	+	Arabidopsis thaliana	cis-acting regulatory element involved in light responsiveness
TaDEAD-box29-2D	TraesCS2D02G160100.1	G-box	CACGAC	439	6	-	Zea mays	cis-acting regulatory element involved in light responsiveness
TaDEAD-box29-2D	TraesCS2D02G160100.1	G-box	CACGTC	650	6	-	Zea mays	cis-acting regulatory element involved in light responsiveness
TaDEAD-box30-2D	TraesCS2D02G228000.1	G-box	TAACACGTAG	193	9	-	Brassica oleracea	cis-acting regulatory element involved in light responsiveness
TaDEAD-box30-2D	TraesCS2D02G228000.1	G-box	TACGTG	1230	6	-	Arabidopsis thaliana	cis-acting regulatory element involved in light responsiveness
TaDEAD-box30-2D	TraesCS2D02G228000.1	G-box	CACGAC	1608	6	-	Zea mays	cis-acting regulatory element involved in light responsiveness
TaDEAD-box30-2D	TraesCS2D02G228000.1	G-box	TACGTG	1807	6	-	Arabidopsis thaliana	cis-acting regulatory element involved in light responsiveness
TaDEAD-box30-2D	TraesCS2D02G228000.1	G-box	CACGAC	1908	6	-	Zea mays	cis-acting regulatory element involved in light responsiveness
TaDEAD-box31-2D	TraesCS2D02G254200.1	G-box	CACGTC	37	6	+	Zea mays	cis-acting regulatory element involved in light responsiveness
TaDEAD-box31-2D	TraesCS2D02G254200.1	G-box	TACGTG	1158	6	+	Arabidopsis thaliana	cis-acting regulatory element involved in light responsiveness
TaDEAD-box32-2D	TraesCS2D02G363700.1	G-box	GCCACGTGGA	645	9	-	Arabidopsis thaliana	cis-acting regulatory element involved in light responsiveness
TaDEAD-box32-2D	TraesCS2D02G363700.1	G-box	CACGAC	921	6	-	Zea mays	cis-acting regulatory element involved in light responsiveness
TaDEAD-box32-2D	TraesCS2D02G363700.1	G-box	TACGTG	997	6	+	Arabidopsis thaliana	cis-acting regulatory element involved in light responsiveness
TaDEAD-box32-2D	TraesCS2D02G363700.1	G-Box	CACGTT	619	6	+	Pisum sativum	cis-acting regulatory element involved in light responsiveness
TaDEAD-box33-2D	TraesCS2D02G366700.1	G-box	CCACGTAA	950	8	+	Brassica napus	cis-acting regulatory element involved in light responsiveness
TaDEAD-box33-2D	TraesCS2D02G366700.1	G-box	TACGTG	951	6	-	Arabidopsis thaliana	cis-acting regulatory element involved in light responsiveness
TaDEAD-box33-2D	TraesCS2D02G366700.1	G-box	TAACACGTAG	1124	9	+	Brassica oleracea	cis-acting regulatory element involved in light responsiveness
TaDEAD-box33-2D	TraesCS2D02G366700.1	G-Box	CACGTT	1638	6	-	Pisum sativum	cis-acting regulatory element involved in light responsiveness
TaDEAD-box33-2D	TraesCS2D02G366700.1	G-Box	CACGTT	1671	6	-	Pisum sativum	cis-acting regulatory element involved in light responsiveness
TaDEAD-box33-2D	TraesCS2D02G366700.1	G-Box	CACGTT	1703	6	-	Pisum sativum	cis-acting regulatory element involved in light responsiveness
TaDEAD-box34-2D	TraesCS2D02G553400.1	G-box	CACGTC	996	6	+	Zea mays	cis-acting regulatory element involved in light responsiveness
TaDEAD-box34-2D	TraesCS2D02G553400.1	G-box	TACGTG	1544	6	-	Arabidopsis thaliana	cis-acting regulatory element involved in light responsiveness
TaDEAD-box34-2D	TraesCS2D02G553400.1	G-box	CACGAC	1582	6	+	Zea mays	cis-acting regulatory element involved in light responsiveness
TaDEAD-box34-2D	TraesCS2D02G553400.1	G-box	CACGTC	1966	6	+	Zea mays	cis-acting regulatory element involved in light responsiveness
TaDEAD-box35-2D	TraesCS2D02G554300.1	G-box	TACGTG	620	6	-	Arabidopsis thaliana	cis-acting regulatory element involved in light responsiveness
TaDEAD-box35-2D	TraesCS2D02G554300.1	G-box	CACGAC	997	6	+	Zea mays	cis-acting regulatory element involved in light responsiveness
TaDEAD-box35-2D	TraesCS2D02G554300.1	G-box	CACGTC	1217	6	-	Zea mays	cis-acting regulatory element involved in light responsiveness
TaDEAD-box35-2D	TraesCS2D02G554300.1	G-box	CACGTC	1245	6	-	Zea mays	cis-acting regulatory element involved in light responsiveness
TaDEAD-box35-2D	TraesCS2D02G554300.1	G-box	TACGTG	1646	6	-	Arabidopsis thaliana	cis-acting regulatory element involved in light responsiveness
TaDEAD-box35-2D	TraesCS2D02G554300.1	G-box	CACGTC	1967	6	+	Zea mays	cis-acting regulatory element involved in light responsiveness
TaDEAD-box35-2D	TraesCS2D02G554300.1	G-Box	CACGTT	1606	6	-	Pisum sativum	cis-acting regulatory element involved in light responsiveness
TaDEAD-box36-3A	TraesCS3A02G100100.1	G-Box	CACGTT	413	6	-	Pisum sativum	cis-acting regulatory element involved in light responsiveness
TaDEAD-box36-3A	TraesCS3A02G100100.1	G-box	CCACGTAA	1776	8	-	Brassica napus	cis-acting regulatory element involved in light responsiveness
TaDEAD-box36-3A	TraesCS3A02G100100.1	G-box	TACGTG	1777	6	+	Arabidopsis thaliana	cis-acting regulatory element involved in light responsiveness
TaDEAD-box37-3A	TraesCS3A02G100200.1	G-Box	CACGTT	998	6	+	Pisum sativum	cis-acting regulatory element involved in light responsiveness
TaDEAD-box37-3A	TraesCS3A02G100200.1	G-box	CACGAC	226	6	-	Zea mays	cis-acting regulatory element involved in light responsiveness
TaDEAD-box38-3A	TraesCS3A02G103700.1	G-Box	CACGTT	1268	6	-	Pisum sativum	cis-acting regulatory element involved in light responsiveness
TaDEAD-box39-3A	TraesCS3A02G112800.1	G-Box	TCCACATGGCA	575	10	-	Triticum aestivum	cis-acting regulatory element involved in light responsiveness
TaDEAD-box39-3A	TraesCS3A02G112800.1	G-box	TACGTG	1161	6	-	Arabidopsis thaliana	cis-acting regulatory element involved in light responsiveness
TaDEAD-box40-3A	TraesCS3A02G122100.1	G-Box	CACGTT	233	6	+	Pisum sativum	cis-acting regulatory element involved in light responsiveness
TaDEAD-box40-3A	TraesCS3A02G122100.1	G-Box	CACGTG	1159	6	-	Pisum sativum	cis-acting regulatory element involved in light responsiveness
TaDEAD-box40-3A	TraesCS3A02G122100.1	G-box	CACGTG	1159	6	-	Arabidopsis thaliana	cis-acting regulatory element involved in light responsiveness
TaDEAD-box41-3A	TraesCS3A02G130200.2	G-box	CCACGTAA	372	8	+	Brassica napus	cis-acting regulatory element involved in light responsiveness
TaDEAD-box41-3A	TraesCS3A02G130200.2	G-box	TACGTG	373	6	-	Arabidopsis thaliana	cis-acting regulatory element involved in light responsiveness
TaDEAD-box41-3A	TraesCS3A02G130200.2	G-box	CACGTC	646	6	-	Zea mays	cis-acting regulatory element involved in light responsiveness
TaDEAD-box41-3A	TraesCS3A02G130200.2	G-box	TACGTG	1044	6	-	Arabidopsis thaliana	cis-acting regulatory element involved in light responsiveness
TaDEAD-box41-3A	TraesCS3A02G130200.2	G-box	TACGTG	1077	6	+	Arabidopsis thaliana	cis-acting regulatory element involved in light responsiveness
TaDEAD-box41-3A	TraesCS3A02G130200.2	G-box	TAACACGTAG	1290	9	+	Brassica oleracea	cis-acting regulatory element involved in light responsiveness
TaDEAD-box41-3A	TraesCS3A02G130200.2	G-box	TACGTG	1293	6	-	Arabidopsis thaliana	cis-acting regulatory element involved in light responsiveness
TaDEAD-box41-3A	TraesCS3A02G130200.2	G-Box	CACGTT	1143	6	+	Pisum sativum	cis-acting regulatory element involved in light responsiveness
TaDEAD-box42-3A	TraesCS3A02G194200.2	G-box	CACGTG	1492	6	-	Arabidopsis thaliana	cis-acting regulatory element involved in light responsiveness
TaDEAD-box42-3A	TraesCS3A02G194200.2	G-box	CACGTG	1707	6	-	Arabidopsis thaliana	cis-acting regulatory element involved in light responsiveness
TaDEAD-box42-3A	TraesCS3A02G194200.2	G-Box	CACGTG	1492	6	-	Pisum sativum	cis-acting regulatory element involved in light responsiveness
TaDEAD-box42-3A	TraesCS3A02G194200.2	G-Box	CACGTG	1707	6	-	Pisum sativum	cis-acting regulatory element involved in light responsiveness
TaDEAD-box43-3A	TraesCS3A02G222500.1	G-Box	CACGTT	462	6	+	Pisum sativum	cis-acting regulatory element involved in light responsiveness
TaDEAD-box44-3A	TraesCS3A02G222700.1	G-box	CACGTC	533	6	-	Zea mays	cis-acting regulatory element involved in light responsiveness
TaDEAD-box44-3A	TraesCS3A02G222700.1	G-box	TACGTG	1473	6	-	Arabidopsis thaliana	cis-acting regulatory element involved in light responsiveness
TaDEAD-box44-3A	TraesCS3A02G222700.1	G-box	CACGAC	1761	6	-	Zea mays	cis-acting regulatory element involved in light responsiveness
TaDEAD-box45-3A	TraesCS3A02G416900.1	G-Box	CACGTT	1097	6	+	Pisum sativum	cis-acting regulatory element involved in light responsiveness
TaDEAD-box45-3A	TraesCS3A02G416900.1	G-box	CACGTC	240	6	+	Zea mays	cis-acting regulatory element involved in light responsiveness
TaDEAD-box45-3A	TraesCS3A02G416900.1	G-box	TACGTG	440	6	+	Arabidopsis thaliana	cis-acting regulatory element involved in light responsiveness
TaDEAD-box46-3B	TraesCS3B02G116900.1	G-box	TAACACGTAG	980	9	+	Brassica oleracea	cis-acting regulatory element involved in light responsiveness
TaDEAD-box46-3B	TraesCS3B02G116900.1	G-box	TACGTG	983	6	-	Arabidopsis thaliana	cis-acting regulatory element involved in light responsiveness
TaDEAD-box46-3B	TraesCS3B02G116900.1	G-box	CCACGTAA	1776	8	-	Brassica napus	cis-acting regulatory element involved in light responsiveness
TaDEAD-box46-3B	TraesCS3B02G116900.1	G-box	TACGTG	1777	6	+	Arabidopsis thaliana	cis-acting regulatory element involved in light responsiveness
TaDEAD-box47-3B	TraesCS3B02G117000.1	G-box	CACGAC	848	6	-	Zea mays	cis-acting regulatory element involved in light responsiveness
TaDEAD-box47-3B	TraesCS3B02G117000.1	G-box	CAGACGTGGCA	1179	11	+	Nicotiana plumbaginifolia	cis-acting regulatory element involved in light responsiveness
TaDEAD-box47-3B	TraesCS3B02G117000.1	G-box	CACGTC	1181	6	-	Zea mays	cis-acting regulatory element involved in light responsiveness
TaDEAD-box48-3B	TraesCS3B02G121100.1	G-Box	CACGTT	1265	6	-	Pisum sativum	cis-acting regulatory element involved in light responsiveness
TaDEAD-box48-3B	TraesCS3B02G121100.1	G-box	TACGTG	976	6	+	Arabidopsis thaliana	cis-acting regulatory element involved in light responsiveness
TaDEAD-box49-3B	TraesCS3B02G131400.1	G-Box	CACGTG	490	6	+	Pisum sativum	cis-acting regulatory element involved in light responsiveness
TaDEAD-box49-3B	TraesCS3B02G131400.1	G-Box	CACGTT	1746	6	+	Pisum sativum	cis-acting regulatory element involved in light responsiveness
TaDEAD-box49-3B	TraesCS3B02G131400.1	G-box	TAACACGTAG	487	9	+	Brassica oleracea	cis-acting regulatory element involved in light responsiveness
TaDEAD-box49-3B	TraesCS3B02G131400.1	G-box	CACGTG	490	6	+	Arabidopsis thaliana	cis-acting regulatory element involved in light responsiveness
TaDEAD-box50-3B	TraesCS3B02G141300.1	G-Box	CACGTG	139	6	+	Pisum sativum	cis-acting regulatory element involved in light responsiveness
TaDEAD-box50-3B	TraesCS3B02G141300.1	G-box	CACGTG	139	6	+	Arabidopsis thaliana	cis-acting regulatory element involved in light responsiveness
TaDEAD-box50-3B	TraesCS3B02G141300.1	G-box	TACGTG	1896	6	+	Arabidopsis thaliana	cis-acting regulatory element involved in light responsiveness
TaDEAD-box51-3B	TraesCS3B02G149300.8	G-box	CACGTC	96	6	+	Zea mays	cis-acting regulatory element involved in light responsiveness
TaDEAD-box51-3B	TraesCS3B02G149300.8	G-box	CACGTC	974	6	-	Zea mays	cis-acting regulatory element involved in light responsiveness
TaDEAD-box51-3B	TraesCS3B02G149300.8	G-box	TACGTG	1314	6	-	Arabidopsis thaliana	cis-acting regulatory element involved in light responsiveness
TaDEAD-box51-3B	TraesCS3B02G149300.8	G-box	CACGTC	1348	6	-	Zea mays	cis-acting regulatory element involved in light responsiveness
TaDEAD-box52-3B	TraesCS3B02G193400.3	G-Box	CACGTT	473	6	+	Pisum sativum	cis-acting regulatory element involved in light responsiveness
TaDEAD-box53-3B	TraesCS3B02G208800.1	G-box	TACGTG	1152	6	+	Arabidopsis thaliana	cis-acting regulatory element involved in light responsiveness
TaDEAD-box54-3B	TraesCS3B02G230800.2	G-Box	CACGTT	1175	6	-	Pisum sativum	cis-acting regulatory element involved in light responsiveness
TaDEAD-box54-3B	TraesCS3B02G230800.2	G-Box	CACGTG	1420	6	-	Pisum sativum	cis-acting regulatory element involved in light responsiveness
TaDEAD-box54-3B	TraesCS3B02G230800.2	G-Box	CACGTG	1642	6	-	Pisum sativum	cis-acting regulatory element involved in light responsiveness
TaDEAD-box54-3B	TraesCS3B02G230800.2	G-box	CACGTG	1420	6	-	Arabidopsis thaliana	cis-acting regulatory element involved in light responsiveness
TaDEAD-box54-3B	TraesCS3B02G230800.2	G-box	CACGTG	1642	6	-	Arabidopsis thaliana	cis-acting regulatory element involved in light responsiveness
TaDEAD-box55-3B	TraesCS3B02G252600.1	G-box	CACGAC	1737	6	-	Zea mays	cis-acting regulatory element involved in light responsiveness
TaDEAD-box56-3B	TraesCS3B02G252700.1	G-Box	CACGTT	409	6	+	Pisum sativum	cis-acting regulatory element involved in light responsiveness
TaDEAD-box56-3B	TraesCS3B02G252700.1	G-Box	CACGTT	1503	6	+	Pisum sativum	cis-acting regulatory element involved in light responsiveness
TaDEAD-box57-3B	TraesCS3B02G451900.1	G-box	TACGTG	25	6	+	Arabidopsis thaliana	cis-acting regulatory element involved in light responsiveness
TaDEAD-box57-3B	TraesCS3B02G451900.1	G-box	TACGTG	222	6	-	Arabidopsis thaliana	cis-acting regulatory element involved in light responsiveness
TaDEAD-box57-3B	TraesCS3B02G451900.1	G-box	CACGAC	890	6	-	Zea mays	cis-acting regulatory element involved in light responsiveness
TaDEAD-box57-3B	TraesCS3B02G451900.1	G-box	CAGACGTGGCA	1372	10	-	Nicotiana plumbaginifolia	cis-acting regulatory element involved in light responsiveness
TaDEAD-box57-3B	TraesCS3B02G451900.1	G-box	CACGTC	1375	6	+	Zea mays	cis-acting regulatory element involved in light responsiveness
TaDEAD-box57-3B	TraesCS3B02G451900.1	G-Box	CACGTT	491	6	-	Pisum sativum	cis-acting regulatory element involved in light responsiveness
TaDEAD-box58-3D	TraesCS3D02G100800.1	G-Box	CACGTG	4	6	+	Pisum sativum	cis-acting regulatory element involved in light responsiveness
TaDEAD-box58-3D	TraesCS3D02G100800.1	G-Box	CACGTG	143	6	+	Pisum sativum	cis-acting regulatory element involved in light responsiveness
TaDEAD-box58-3D	TraesCS3D02G100800.1	G-Box	CACGTG	1217	6	-	Pisum sativum	cis-acting regulatory element involved in light responsiveness
TaDEAD-box58-3D	TraesCS3D02G100800.1	G-Box	CACGTG	1424	6	-	Pisum sativum	cis-acting regulatory element involved in light responsiveness
TaDEAD-box58-3D	TraesCS3D02G100800.1	G-Box	CACGTG	1776	6	-	Pisum sativum	cis-acting regulatory element involved in light responsiveness
TaDEAD-box58-3D	TraesCS3D02G100800.1	G-box	GCCACGTGGA	2	9	-	Arabidopsis thaliana	cis-acting regulatory element involved in light responsiveness
TaDEAD-box58-3D	TraesCS3D02G100800.1	G-box	CACGTG	4	6	+	Arabidopsis thaliana	cis-acting regulatory element involved in light responsiveness
TaDEAD-box58-3D	TraesCS3D02G100800.1	G-box	CACGTG	143	6	+	Arabidopsis thaliana	cis-acting regulatory element involved in light responsiveness
TaDEAD-box58-3D	TraesCS3D02G100800.1	G-box	TACGTG	216	6	+	Arabidopsis thaliana	cis-acting regulatory element involved in light responsiveness
TaDEAD-box58-3D	TraesCS3D02G100800.1	G-box	CACGTC	862	6	-	Zea mays	cis-acting regulatory element involved in light responsiveness
TaDEAD-box58-3D	TraesCS3D02G100800.1	G-box	ACACGTGT	1216	8	-	Brassica napus	cis-acting regulatory element involved in light responsiveness
TaDEAD-box58-3D	TraesCS3D02G100800.1	G-box	CACGTG	1217	6	-	Arabidopsis thaliana	cis-acting regulatory element involved in light responsiveness
TaDEAD-box58-3D	TraesCS3D02G100800.1	G-box	CACGTG	1424	6	-	Arabidopsis thaliana	cis-acting regulatory element involved in light responsiveness
TaDEAD-box58-3D	TraesCS3D02G100800.1	G-box	CACGTG	1776	6	-	Arabidopsis thaliana	cis-acting regulatory element involved in light responsiveness
TaDEAD-box60-3D	TraesCS3D02G106000.1	G-box	TACGTG	1029	6	+	Arabidopsis thaliana	cis-acting regulatory element involved in light responsiveness
TaDEAD-box61-3D	TraesCS3D02G131100.8	G-box	CACGAC	1071	6	+	Zea mays	cis-acting regulatory element involved in light responsiveness
TaDEAD-box62-3D	TraesCS3D02G202500.3	G-box	CACGTG	1487	6	-	Arabidopsis thaliana	cis-acting regulatory element involved in light responsiveness
TaDEAD-box62-3D	TraesCS3D02G202500.3	G-box	CACGTG	1526	6	-	Arabidopsis thaliana	cis-acting regulatory element involved in light responsiveness
TaDEAD-box62-3D	TraesCS3D02G202500.3	G-box	CACGTG	1704	6	-	Arabidopsis thaliana	cis-acting regulatory element involved in light responsiveness
TaDEAD-box62-3D	TraesCS3D02G202500.3	G-Box	CACGTG	1487	6	-	Pisum sativum	cis-acting regulatory element involved in light responsiveness
TaDEAD-box62-3D	TraesCS3D02G202500.3	G-Box	CACGTG	1526	6	-	Pisum sativum	cis-acting regulatory element involved in light responsiveness
TaDEAD-box62-3D	TraesCS3D02G202500.3	G-Box	CACGTG	1704	6	-	Pisum sativum	cis-acting regulatory element involved in light responsiveness
TaDEAD-box63-3D	TraesCS3D02G230300.1	G-box	CACGAC	69	6	+	Zea mays	cis-acting regulatory element involved in light responsiveness
TaDEAD-box63-3D	TraesCS3D02G230300.1	G-box	ACACGTG(G/t)CACC	399	10.5	+	Lycopersicon esculentum	cis-acting regulatory element involved in light responsiveness
TaDEAD-box63-3D	TraesCS3D02G230300.1	G-box	CACGAC	1290	6	-	Zea mays	cis-acting regulatory element involved in light responsiveness
TaDEAD-box63-3D	TraesCS3D02G230300.1	G-box	CACGAC	1360	6	+	Zea mays	cis-acting regulatory element involved in light responsiveness
TaDEAD-box63-3D	TraesCS3D02G230300.1	G-Box	CACGTT	1878	6	+	Pisum sativum	cis-acting regulatory element involved in light responsiveness
TaDEAD-box65-3D	TraesCS3D02G412400.1	G-box	CACGAC	1094	6	+	Zea mays	cis-acting regulatory element involved in light responsiveness
TaDEAD-box65-3D	TraesCS3D02G412400.1	G-box	CACGTC	1650	6	+	Zea mays	cis-acting regulatory element involved in light responsiveness
TaDEAD-box66-4A	TraesCS4A02G121700.1	G-box	CACGAC	77	6	-	Zea mays	cis-acting regulatory element involved in light responsiveness
TaDEAD-box66-4A	TraesCS4A02G121700.1	G-Box	CACGTT	150	6	-	Pisum sativum	cis-acting regulatory element involved in light responsiveness
TaDEAD-box66-4A	TraesCS4A02G121700.1	G-Box	CACGTT	1109	6	-	Pisum sativum	cis-acting regulatory element involved in light responsiveness
TaDEAD-box67-4A	TraesCS4A02G141400.1	G-box	CACGTG	141	6	+	Arabidopsis thaliana	cis-acting regulatory element involved in light responsiveness
TaDEAD-box67-4A	TraesCS4A02G141400.1	G-box	CACGTC	1531	6	-	Zea mays	cis-acting regulatory element involved in light responsiveness
TaDEAD-box67-4A	TraesCS4A02G141400.1	G-box	CACGTC	1731	6	-	Zea mays	cis-acting regulatory element involved in light responsiveness
TaDEAD-box67-4A	TraesCS4A02G141400.1	G-box	TACGTG	1886	6	+	Arabidopsis thaliana	cis-acting regulatory element involved in light responsiveness
TaDEAD-box67-4A	TraesCS4A02G141400.1	G-Box	CACGTG	141	6	+	Pisum sativum	cis-acting regulatory element involved in light responsiveness
TaDEAD-box68-4A	TraesCS4A02G255900.1	G-Box	CACGTT	972	6	+	Pisum sativum	cis-acting regulatory element involved in light responsiveness
TaDEAD-box68-4A	TraesCS4A02G255900.1	G-box	TAAACGTG	972	8	-	Brassica oleracea	cis-acting regulatory element involved in light responsiveness
TaDEAD-box68-4A	TraesCS4A02G255900.1	G-box	CACGAC	1561	6	-	Zea mays	cis-acting regulatory element involved in light responsiveness
TaDEAD-box69-4B	TraesCS4B02G126000.1	G-box	CACGTC	1091	6	-	Zea mays	cis-acting regulatory element involved in light responsiveness
TaDEAD-box69-4B	TraesCS4B02G126000.1	G-box	CACGTG	1652	6	-	Arabidopsis thaliana	cis-acting regulatory element involved in light responsiveness
TaDEAD-box69-4B	TraesCS4B02G126000.1	G-Box	CACGTT	1465	6	-	Pisum sativum	cis-acting regulatory element involved in light responsiveness
TaDEAD-box69-4B	TraesCS4B02G126000.1	G-Box	CACGTG	1652	6	-	Pisum sativum	cis-acting regulatory element involved in light responsiveness
TaDEAD-box70-4B	TraesCS4B02G181800.1	G-box	CACGTC	1549	6	-	Zea mays	cis-acting regulatory element involved in light responsiveness
TaDEAD-box70-4B	TraesCS4B02G181800.1	G-Box	CACGTT	1414	6	+	Pisum sativum	cis-acting regulatory element involved in light responsiveness
TaDEAD-box71-4B	TraesCS4B02G341100.1	G-box	CACGTC	474	6	+	Zea mays	cis-acting regulatory element involved in light responsiveness
TaDEAD-box71-4B	TraesCS4B02G341100.1	G-box	TACGTG	510	6	-	Arabidopsis thaliana	cis-acting regulatory element involved in light responsiveness
TaDEAD-box72-4D	TraesCS4D02G148700.1	G-box	CACGTC	867	6	+	Zea mays	cis-acting regulatory element involved in light responsiveness
TaDEAD-box72-4D	TraesCS4D02G148700.1	G-box	CACGTC	1475	6	+	Zea mays	cis-acting regulatory element involved in light responsiveness
TaDEAD-box72-4D	TraesCS4D02G148700.1	G-box	CACGAC	1480	6	+	Zea mays	cis-acting regulatory element involved in light responsiveness
TaDEAD-box73-4D	TraesCS4D02G184200.1	G-Box	CACGTG	370	6	+	Pisum sativum	cis-acting regulatory element involved in light responsiveness
TaDEAD-box73-4D	TraesCS4D02G184200.1	G-Box	CACGTT	413	6	+	Pisum sativum	cis-acting regulatory element involved in light responsiveness
TaDEAD-box73-4D	TraesCS4D02G184200.1	G-Box	CACGTT	813	6	-	Pisum sativum	cis-acting regulatory element involved in light responsiveness
TaDEAD-box73-4D	TraesCS4D02G184200.1	G-box	tgACACGTGGCA	367	11	-	Lycopersicon esculentum	cis-acting regulatory element involved in light responsiveness
TaDEAD-box73-4D	TraesCS4D02G184200.1	G-box	ACACGTGGC	368	9	-	Brassica napus	cis-acting regulatory element involved in light responsiveness
TaDEAD-box73-4D	TraesCS4D02G184200.1	G-box	CACGTG	370	6	+	Arabidopsis thaliana	cis-acting regulatory element involved in light responsiveness
TaDEAD-box73-4D	TraesCS4D02G184200.1	G-box	CACGTC	1658	6	+	Zea mays	cis-acting regulatory element involved in light responsiveness
TaDEAD-box74-4D	TraesCS4D02G272900.1	G-box	CACGTG	544	6	+	Arabidopsis thaliana	cis-acting regulatory element involved in light responsiveness
TaDEAD-box74-4D	TraesCS4D02G272900.1	G-Box	CACGTG	544	6	+	Pisum sativum	cis-acting regulatory element involved in light responsiveness
TaDEAD-box74-4D	TraesCS4D02G272900.1	G-Box	CACGTT	785	6	-	Pisum sativum	cis-acting regulatory element involved in light responsiveness
TaDEAD-box74-4D	TraesCS4D02G272900.1	G-Box	CACGTT	1128	6	+	Pisum sativum	cis-acting regulatory element involved in light responsiveness
TaDEAD-box75-4D	TraesCS4D02G337100.1	G-box	CACGAC	1713	6	+	Zea mays	cis-acting regulatory element involved in light responsiveness
TaDEAD-box75-4D	TraesCS4D02G337100.1	G-Box	TCCACATGGCA	1648	10	+	Triticum aestivum	cis-acting regulatory element involved in light responsiveness
TaDEAD-box75-4D	TraesCS4D02G337100.1	G-Box	CACGTT	1736	6	-	Pisum sativum	cis-acting regulatory element involved in light responsiveness
TaDEAD-box76-5A	TraesCS5A02G042300.1	G-Box	CACGTG	1719	6	-	Pisum sativum	cis-acting regulatory element involved in light responsiveness
TaDEAD-box76-5A	TraesCS5A02G042300.1	G-box	TAACACGTAG	497	9	+	Brassica oleracea	cis-acting regulatory element involved in light responsiveness
TaDEAD-box76-5A	TraesCS5A02G042300.1	G-box	TACGTG	529	6	-	Arabidopsis thaliana	cis-acting regulatory element involved in light responsiveness
TaDEAD-box76-5A	TraesCS5A02G042300.1	G-box	GCCACGTGGA	628	9	-	Arabidopsis thaliana	cis-acting regulatory element involved in light responsiveness
TaDEAD-box76-5A	TraesCS5A02G042300.1	G-box	CACGAC	1097	6	-	Zea mays	cis-acting regulatory element involved in light responsiveness
TaDEAD-box76-5A	TraesCS5A02G042300.1	G-box	CACGTG	1719	6	-	Arabidopsis thaliana	cis-acting regulatory element involved in light responsiveness
TaDEAD-box77-5A	TraesCS5A02G047300.2	G-box	TACGTG	159	6	+	Arabidopsis thaliana	cis-acting regulatory element involved in light responsiveness
TaDEAD-box77-5A	TraesCS5A02G047300.2	G-box	CACGAC	1073	6	-	Zea mays	cis-acting regulatory element involved in light responsiveness
TaDEAD-box77-5A	TraesCS5A02G047300.2	G-box	CACGAC	1482	6	+	Zea mays	cis-acting regulatory element involved in light responsiveness
TaDEAD-box77-5A	TraesCS5A02G047300.2	G-box	TACGTG	1747	6	-	Arabidopsis thaliana	cis-acting regulatory element involved in light responsiveness
TaDEAD-box77-5A	TraesCS5A02G047300.2	G-Box	CACGTT	43	6	-	Pisum sativum	cis-acting regulatory element involved in light responsiveness
TaDEAD-box78-5A	TraesCS5A02G114200.1	G-box	CACGAC	386	6	+	Zea mays	cis-acting regulatory element involved in light responsiveness
TaDEAD-box78-5A	TraesCS5A02G114200.1	G-box	CACGAC	404	6	+	Zea mays	cis-acting regulatory element involved in light responsiveness
TaDEAD-box79-5A	TraesCS5A02G114400.1	G-box	CACGTC	1675	6	-	Zea mays	cis-acting regulatory element involved in light responsiveness
TaDEAD-box79-5A	TraesCS5A02G114400.1	G-box	TACGTG	1907	6	-	Arabidopsis thaliana	cis-acting regulatory element involved in light responsiveness
TaDEAD-box80-5A	TraesCS5A02G153700.1	G-box	CACGTC	1466	6	-	Zea mays	cis-acting regulatory element involved in light responsiveness
TaDEAD-box80-5A	TraesCS5A02G153700.1	G-box	CACGAC	1576	6	-	Zea mays	cis-acting regulatory element involved in light responsiveness
TaDEAD-box81-5A	TraesCS5A02G200900.1	G-Box	CACGTT	1267	6	+	Pisum sativum	cis-acting regulatory element involved in light responsiveness
TaDEAD-box81-5A	TraesCS5A02G200900.1	G-box	CACGAC	421	6	-	Zea mays	cis-acting regulatory element involved in light responsiveness
TaDEAD-box81-5A	TraesCS5A02G200900.1	G-box	CACGTC	1342	6	+	Zea mays	cis-acting regulatory element involved in light responsiveness
TaDEAD-box81-5A	TraesCS5A02G200900.1	G-box	TACGTG	1892	6	-	Arabidopsis thaliana	cis-acting regulatory element involved in light responsiveness
TaDEAD-box82-5A	TraesCS5A02G308900.1	G-box	CACGAC	228	6	-	Zea mays	cis-acting regulatory element involved in light responsiveness
TaDEAD-box82-5A	TraesCS5A02G308900.1	G-box	TACGTG	1008	6	-	Arabidopsis thaliana	cis-acting regulatory element involved in light responsiveness
TaDEAD-box82-5A	TraesCS5A02G308900.1	G-box	TACGTG	1462	6	+	Arabidopsis thaliana	cis-acting regulatory element involved in light responsiveness
TaDEAD-box82-5A	TraesCS5A02G308900.1	G-Box	CACGTT	864	6	-	Pisum sativum	cis-acting regulatory element involved in light responsiveness
TaDEAD-box83-5A	TraesCS5A02G375900.1	G-Box	CACGTT	363	6	-	Pisum sativum	cis-acting regulatory element involved in light responsiveness
TaDEAD-box83-5A	TraesCS5A02G375900.1	G-Box	CACGTT	441	6	+	Pisum sativum	cis-acting regulatory element involved in light responsiveness
TaDEAD-box83-5A	TraesCS5A02G375900.1	G-Box	CACGTG	1713	6	-	Pisum sativum	cis-acting regulatory element involved in light responsiveness
TaDEAD-box83-5A	TraesCS5A02G375900.1	G-box	CACGAC	290	6	-	Zea mays	cis-acting regulatory element involved in light responsiveness
TaDEAD-box83-5A	TraesCS5A02G375900.1	G-box	CACGAC	426	6	+	Zea mays	cis-acting regulatory element involved in light responsiveness
TaDEAD-box83-5A	TraesCS5A02G375900.1	G-box	CACGTC	764	6	+	Zea mays	cis-acting regulatory element involved in light responsiveness
TaDEAD-box83-5A	TraesCS5A02G375900.1	G-box	CACGAC	1571	6	-	Zea mays	cis-acting regulatory element involved in light responsiveness
TaDEAD-box83-5A	TraesCS5A02G375900.1	G-box	CACGAC	1632	6	+	Zea mays	cis-acting regulatory element involved in light responsiveness
TaDEAD-box83-5A	TraesCS5A02G375900.1	G-box	CACGAC	1659	6	-	Zea mays	cis-acting regulatory element involved in light responsiveness
TaDEAD-box83-5A	TraesCS5A02G375900.1	G-box	CAGACGTGGCA	1689	10	-	Nicotiana plumbaginifolia	cis-acting regulatory element involved in light responsiveness
TaDEAD-box83-5A	TraesCS5A02G375900.1	G-box	CACGTC	1692	6	+	Zea mays	cis-acting regulatory element involved in light responsiveness
TaDEAD-box83-5A	TraesCS5A02G375900.1	G-box	CACGTG	1713	6	-	Arabidopsis thaliana	cis-acting regulatory element involved in light responsiveness
TaDEAD-box84-5A	TraesCS5A02G454600.1	G-box	CACGTC	138	6	+	Zea mays	cis-acting regulatory element involved in light responsiveness
TaDEAD-box85-5A	TraesCS5A02G510500.1	G-box	CACGAC	462	6	-	Zea mays	cis-acting regulatory element involved in light responsiveness
TaDEAD-box86-5B	TraesCS5B02G052100.1	G-box	CACGAC	1489	6	+	Zea mays	cis-acting regulatory element involved in light responsiveness
TaDEAD-box87-5B	TraesCS5B02G120400.1	G-box	CACGAC	258	6	-	Zea mays	cis-acting regulatory element involved in light responsiveness
TaDEAD-box87-5B	TraesCS5B02G120400.1	G-box	CACGTG	286	6	+	Arabidopsis thaliana	cis-acting regulatory element involved in light responsiveness
TaDEAD-box87-5B	TraesCS5B02G120400.1	G-box	CACGAC	313	6	-	Zea mays	cis-acting regulatory element involved in light responsiveness
TaDEAD-box87-5B	TraesCS5B02G120400.1	G-Box	CACGTG	286	6	+	Pisum sativum	cis-acting regulatory element involved in light responsiveness
TaDEAD-box88-5B	TraesCS5B02G120500.1	G-box	TACGTG	1904	6	-	Arabidopsis thaliana	cis-acting regulatory element involved in light responsiveness
TaDEAD-box89-5B	TraesCS5B02G152200.1	G-box	CACGTC	1489	6	-	Zea mays	cis-acting regulatory element involved in light responsiveness
TaDEAD-box89-5B	TraesCS5B02G152200.1	G-box	CACGAC	1599	6	-	Zea mays	cis-acting regulatory element involved in light responsiveness
TaDEAD-box90-5B	TraesCS5B02G199500.1	G-box	TACGTG	1893	6	-	Arabidopsis thaliana	cis-acting regulatory element involved in light responsiveness
TaDEAD-box90-5B	TraesCS5B02G199500.1	G-Box	TCCACATGGCA	533	10	-	Triticum aestivum	cis-acting regulatory element involved in light responsiveness
TaDEAD-box91-5B	TraesCS5B02G309500.1	G-box	CAGACGTGGCA	1035	10	-	Nicotiana plumbaginifolia	cis-acting regulatory element involved in light responsiveness
TaDEAD-box91-5B	TraesCS5B02G309500.1	G-box	CACGTC	1038	6	+	Zea mays	cis-acting regulatory element involved in light responsiveness
TaDEAD-box92-5B	TraesCS5B02G378100.1	G-box	CACGTC	693	6	+	Zea mays	cis-acting regulatory element involved in light responsiveness
TaDEAD-box92-5B	TraesCS5B02G378100.1	G-box	CACGAC	1545	6	+	Zea mays	cis-acting regulatory element involved in light responsiveness
TaDEAD-box92-5B	TraesCS5B02G378100.1	G-box	ACACGTG(G/t)CACC	1610	11	-	Lycopersicon esculentum	cis-acting regulatory element involved in light responsiveness
TaDEAD-box92-5B	TraesCS5B02G378100.1	G-box	CACGTG	1615	6	-	Arabidopsis thaliana	cis-acting regulatory element involved in light responsiveness
TaDEAD-box92-5B	TraesCS5B02G378100.1	G-Box	CACGTG	1615	6	-	Pisum sativum	cis-acting regulatory element involved in light responsiveness
TaDEAD-box93-5B	TraesCS5B02G464500.2	G-box	CACGTC	266	6	+	Zea mays	cis-acting regulatory element involved in light responsiveness
TaDEAD-box93-5B	TraesCS5B02G464500.2	G-box	CACGTC	1535	6	-	Zea mays	cis-acting regulatory element involved in light responsiveness
TaDEAD-box93-5B	TraesCS5B02G464500.2	G-box	CACGAC	1905	6	-	Zea mays	cis-acting regulatory element involved in light responsiveness
TaDEAD-box94-5B	TraesCS5B02G504900.1	G-Box	CACGTT	197	6	-	Pisum sativum	cis-acting regulatory element involved in light responsiveness
TaDEAD-box94-5B	TraesCS5B02G504900.1	G-box	CACGTC	937	6	+	Zea mays	cis-acting regulatory element involved in light responsiveness
TaDEAD-box94-5B	TraesCS5B02G504900.1	G-box	CACGAC	963	6	-	Zea mays	cis-acting regulatory element involved in light responsiveness
TaDEAD-box94-5B	TraesCS5B02G504900.1	G-box	TAACACGTAG	1592	9	+	Brassica oleracea	cis-acting regulatory element involved in light responsiveness
TaDEAD-box95-5D	TraesCS5D02G050600.1	G-box	CACGTG	658	6	+	Arabidopsis thaliana	cis-acting regulatory element involved in light responsiveness
TaDEAD-box95-5D	TraesCS5D02G050600.1	G-box	CACGAC	905	6	-	Zea mays	cis-acting regulatory element involved in light responsiveness
TaDEAD-box95-5D	TraesCS5D02G050600.1	G-Box	CACGTG	658	6	+	Pisum sativum	cis-acting regulatory element involved in light responsiveness
TaDEAD-box96-5D	TraesCS5D02G057800.1	G-box	CACGAC	1490	6	+	Zea mays	cis-acting regulatory element involved in light responsiveness
TaDEAD-box97-5D	TraesCS5D02G125100.1	G-box	CACGAC	1399	6	+	Zea mays	cis-acting regulatory element involved in light responsiveness
TaDEAD-box97-5D	TraesCS5D02G125100.1	G-box	TACGTG	1913	6	-	Arabidopsis thaliana	cis-acting regulatory element involved in light responsiveness
TaDEAD-box97-5D	TraesCS5D02G125100.1	G-Box	CACGTT	272	6	-	Pisum sativum	cis-acting regulatory element involved in light responsiveness
TaDEAD-box98-5D	TraesCS5D02G127000.1	G-Box	CACGTT	400	6	+	Pisum sativum	cis-acting regulatory element involved in light responsiveness
TaDEAD-box98-5D	TraesCS5D02G127000.1	G-Box	CACGTG	1575	6	-	Pisum sativum	cis-acting regulatory element involved in light responsiveness
TaDEAD-box98-5D	TraesCS5D02G127000.1	G-box	CACGAC	114	6	-	Zea mays	cis-acting regulatory element involved in light responsiveness
TaDEAD-box98-5D	TraesCS5D02G127000.1	G-box	CACGTC	425	6	-	Zea mays	cis-acting regulatory element involved in light responsiveness
TaDEAD-box98-5D	TraesCS5D02G127000.1	G-box	CACGAC	607	6	+	Zea mays	cis-acting regulatory element involved in light responsiveness
TaDEAD-box98-5D	TraesCS5D02G127000.1	G-box	TACGTG	1478	6	+	Arabidopsis thaliana	cis-acting regulatory element involved in light responsiveness
TaDEAD-box98-5D	TraesCS5D02G127000.1	G-box	CACGTG	1575	6	-	Arabidopsis thaliana	cis-acting regulatory element involved in light responsiveness
TaDEAD-box99-5D	TraesCS5D02G159000.1	G-box	CACGAC	111	6	+	Zea mays	cis-acting regulatory element involved in light responsiveness
TaDEAD-box99-5D	TraesCS5D02G159000.1	G-box	TACGTG	392	6	-	Arabidopsis thaliana	cis-acting regulatory element involved in light responsiveness
TaDEAD-box99-5D	TraesCS5D02G159000.1	G-box	CACGTC	1191	6	-	Zea mays	cis-acting regulatory element involved in light responsiveness
TaDEAD-box99-5D	TraesCS5D02G159000.1	G-box	CACGAC	1301	6	-	Zea mays	cis-acting regulatory element involved in light responsiveness
TaDEAD-box99-5D	TraesCS5D02G159000.1	G-box	CACGTC	1529	6	-	Zea mays	cis-acting regulatory element involved in light responsiveness
TaDEAD-box100-5D	TraesCS5D02G206600.1	G-box	CACGTC	196	6	-	Zea mays	cis-acting regulatory element involved in light responsiveness
TaDEAD-box100-5D	TraesCS5D02G206600.1	G-box	TACGTG	799	6	+	Arabidopsis thaliana	cis-acting regulatory element involved in light responsiveness
TaDEAD-box100-5D	TraesCS5D02G206600.1	G-box	TACGTG	1893	6	-	Arabidopsis thaliana	cis-acting regulatory element involved in light responsiveness
TaDEAD-box100-5D	TraesCS5D02G206600.1	G-Box	CACGTT	99	6	-	Pisum sativum	cis-acting regulatory element involved in light responsiveness
TaDEAD-box100-5D	TraesCS5D02G206600.1	G-Box	CACGTT	1082	6	+	Pisum sativum	cis-acting regulatory element involved in light responsiveness
TaDEAD-box101-5D	TraesCS5D02G315900.1	G-box	TACGTG	165	6	-	Arabidopsis thaliana	cis-acting regulatory element involved in light responsiveness
TaDEAD-box101-5D	TraesCS5D02G315900.1	G-box	CACGTC	1675	6	+	Zea mays	cis-acting regulatory element involved in light responsiveness
TaDEAD-box103-5D	TraesCS5D02G465100.1	G-box	CACGTC	553	6	+	Zea mays	cis-acting regulatory element involved in light responsiveness
TaDEAD-box103-5D	TraesCS5D02G465100.1	G-box	CACGAC	1633	6	+	Zea mays	cis-acting regulatory element involved in light responsiveness
TaDEAD-box103-5D	TraesCS5D02G465100.1	G-box	TACGTG	1831	6	-	Arabidopsis thaliana	cis-acting regulatory element involved in light responsiveness
TaDEAD-box103-5D	TraesCS5D02G465100.1	G-box	CACGAC	1905	6	-	Zea mays	cis-acting regulatory element involved in light responsiveness
TaDEAD-box104-6A	TraesCS6A02G114900.1	G-Box	CACGTG	1706	6	-	Pisum sativum	cis-acting regulatory element involved in light responsiveness
TaDEAD-box104-6A	TraesCS6A02G114900.1	G-box	TACGTG	423	6	+	Arabidopsis thaliana	cis-acting regulatory element involved in light responsiveness
TaDEAD-box104-6A	TraesCS6A02G114900.1	G-box	CACGTC	678	6	-	Zea mays	cis-acting regulatory element involved in light responsiveness
TaDEAD-box104-6A	TraesCS6A02G114900.1	G-box	TACGTG	1125	6	+	Arabidopsis thaliana	cis-acting regulatory element involved in light responsiveness
TaDEAD-box104-6A	TraesCS6A02G114900.1	G-box	GCCACGTGGA	1276	9	-	Arabidopsis thaliana	cis-acting regulatory element involved in light responsiveness
TaDEAD-box104-6A	TraesCS6A02G114900.1	G-box	CACGAC	1434	6	+	Zea mays	cis-acting regulatory element involved in light responsiveness
TaDEAD-box104-6A	TraesCS6A02G114900.1	G-box	CACGTG	1706	6	-	Arabidopsis thaliana	cis-acting regulatory element involved in light responsiveness
TaDEAD-box105-6A	TraesCS6A02G116200.1	G-box	CACGAC	218	6	-	Zea mays	cis-acting regulatory element involved in light responsiveness
TaDEAD-box105-6A	TraesCS6A02G116200.1	G-box	CACGTC	257	6	-	Zea mays	cis-acting regulatory element involved in light responsiveness
TaDEAD-box105-6A	TraesCS6A02G116200.1	G-box	CACGAC	852	6	-	Zea mays	cis-acting regulatory element involved in light responsiveness
TaDEAD-box105-6A	TraesCS6A02G116200.1	G-box	CACGTC	1142	6	+	Zea mays	cis-acting regulatory element involved in light responsiveness
TaDEAD-box105-6A	TraesCS6A02G116200.1	G-Box	CACGTT	232	6	+	Pisum sativum	cis-acting regulatory element involved in light responsiveness
TaDEAD-box106-6A	TraesCS6A02G181300.1	G-Box	CACGTT	153	6	-	Pisum sativum	cis-acting regulatory element involved in light responsiveness
TaDEAD-box106-6A	TraesCS6A02G181300.1	G-box	TACGTG	1807	6	+	Arabidopsis thaliana	cis-acting regulatory element involved in light responsiveness
TaDEAD-box107-6A	TraesCS6A02G186600.1	G-box	CACGAC	1489	6	-	Zea mays	cis-acting regulatory element involved in light responsiveness
TaDEAD-box107-6A	TraesCS6A02G186600.1	G-Box	CACGTT	1296	6	-	Pisum sativum	cis-acting regulatory element involved in light responsiveness
TaDEAD-box108-6A	TraesCS6A02G186800.1	G-Box	CACGTT	299	6	-	Pisum sativum	cis-acting regulatory element involved in light responsiveness
TaDEAD-box108-6A	TraesCS6A02G186800.1	G-Box	CACGTG	1178	6	-	Pisum sativum	cis-acting regulatory element involved in light responsiveness
TaDEAD-box108-6A	TraesCS6A02G186800.1	G-box	GCCACGTGGA	441	9	+	Arabidopsis thaliana	cis-acting regulatory element involved in light responsiveness
TaDEAD-box108-6A	TraesCS6A02G186800.1	G-box	CACGTC	443	6	-	Zea mays	cis-acting regulatory element involved in light responsiveness
TaDEAD-box108-6A	TraesCS6A02G186800.1	G-box	CACGTG	1178	6	-	Arabidopsis thaliana	cis-acting regulatory element involved in light responsiveness
TaDEAD-box108-6A	TraesCS6A02G186800.1	G-box	CACGTC	1350	6	-	Zea mays	cis-acting regulatory element involved in light responsiveness
TaDEAD-box108-6A	TraesCS6A02G186800.1	G-box	TAACACGTAG	1364	9	-	Brassica oleracea	cis-acting regulatory element involved in light responsiveness
TaDEAD-box108-6A	TraesCS6A02G186800.1	G-box	CACGAC	1483	6	-	Zea mays	cis-acting regulatory element involved in light responsiveness
TaDEAD-box108-6A	TraesCS6A02G186800.1	G-box	CACGAC	1684	6	+	Zea mays	cis-acting regulatory element involved in light responsiveness
TaDEAD-box109-6A	TraesCS6A02G234000.1	G-box	CACGAC	330	6	+	Zea mays	cis-acting regulatory element involved in light responsiveness
TaDEAD-box110-6A	TraesCS6A02G236800.1	G-box	CACGAC	1255	6	-	Zea mays	cis-acting regulatory element involved in light responsiveness
TaDEAD-box110-6A	TraesCS6A02G236800.1	G-Box	CACGTT	189	6	+	Pisum sativum	cis-acting regulatory element involved in light responsiveness
TaDEAD-box110-6A	TraesCS6A02G236800.1	G-Box	TCCACATGGCA	1573	10	-	Triticum aestivum	cis-acting regulatory element involved in light responsiveness
TaDEAD-box111-6A	TraesCS6A02G312900.1	G-box	CACGAC	779	6	-	Zea mays	cis-acting regulatory element involved in light responsiveness
TaDEAD-box111-6A	TraesCS6A02G312900.1	G-box	CACGAC	926	6	+	Zea mays	cis-acting regulatory element involved in light responsiveness
TaDEAD-box111-6A	TraesCS6A02G312900.1	G-box	TAAACGTG	1215	8	-	Brassica oleracea	cis-acting regulatory element involved in light responsiveness
TaDEAD-box111-6A	TraesCS6A02G312900.1	G-box	TACGTG	1404	6	-	Arabidopsis thaliana	cis-acting regulatory element involved in light responsiveness
TaDEAD-box111-6A	TraesCS6A02G312900.1	G-Box	CACGTT	1215	6	+	Pisum sativum	cis-acting regulatory element involved in light responsiveness
TaDEAD-box111-6A	TraesCS6A02G312900.1	G-Box	CACGTT	1526	6	+	Pisum sativum	cis-acting regulatory element involved in light responsiveness
TaDEAD-box112-6A	TraesCS6A02G356000.1	G-box	TACGTG	963	6	-	Arabidopsis thaliana	cis-acting regulatory element involved in light responsiveness
TaDEAD-box112-6A	TraesCS6A02G356000.1	G-box	CACGAC	1040	6	+	Zea mays	cis-acting regulatory element involved in light responsiveness
TaDEAD-box112-6A	TraesCS6A02G356000.1	G-box	TACGTG	1339	6	+	Arabidopsis thaliana	cis-acting regulatory element involved in light responsiveness
TaDEAD-box113-6A	TraesCS6A02G409100.1	G-box	CAGACGTGGCA	628	10	+	Nicotiana plumbaginifolia	cis-acting regulatory element involved in light responsiveness
TaDEAD-box113-6A	TraesCS6A02G409100.1	G-box	CACGTC	910	6	-	Zea mays	cis-acting regulatory element involved in light responsiveness
TaDEAD-box113-6A	TraesCS6A02G409100.1	G-box	GCCACGTGGA	1187	9	+	Arabidopsis thaliana	cis-acting regulatory element involved in light responsiveness
TaDEAD-box113-6A	TraesCS6A02G409100.1	G-box	CACGTC	1189	6	+	Zea mays	cis-acting regulatory element involved in light responsiveness
TaDEAD-box113-6A	TraesCS6A02G409100.1	G-box	CACGAC	1459	6	+	Zea mays	cis-acting regulatory element involved in light responsiveness
TaDEAD-box113-6A	TraesCS6A02G409100.1	G-box	TACGTG	1792	6	+	Arabidopsis thaliana	cis-acting regulatory element involved in light responsiveness
TaDEAD-box114-6A	TraesCS6A02G416700.1	G-box	CACGAC	286	6	+	Zea mays	cis-acting regulatory element involved in light responsiveness
TaDEAD-box114-6A	TraesCS6A02G416700.1	G-box	CACGTC	1955	6	+	Zea mays	cis-acting regulatory element involved in light responsiveness
TaDEAD-box115-6B	TraesCS6B02G142500.1	G-box	CACGTC	585	6	+	Zea mays	cis-acting regulatory element involved in light responsiveness
TaDEAD-box115-6B	TraesCS6B02G142500.1	G-box	CACGAC	993	6	-	Zea mays	cis-acting regulatory element involved in light responsiveness
TaDEAD-box115-6B	TraesCS6B02G142500.1	G-box	GCCACGTGGA	1313	9	-	Arabidopsis thaliana	cis-acting regulatory element involved in light responsiveness
TaDEAD-box116-6B	TraesCS6B02G144000.1	G-Box	CACGTT	1703	6	+	Pisum sativum	cis-acting regulatory element involved in light responsiveness
TaDEAD-box116-6B	TraesCS6B02G144000.1	G-box	TACGTG	1422	6	-	Arabidopsis thaliana	cis-acting regulatory element involved in light responsiveness
TaDEAD-box116-6B	TraesCS6B02G144000.1	G-box	CACGAC	1691	6	-	Zea mays	cis-acting regulatory element involved in light responsiveness
TaDEAD-box116-6B	TraesCS6B02G144000.1	G-box	CACGTC	1915	6	-	Zea mays	cis-acting regulatory element involved in light responsiveness
TaDEAD-box117-6B	TraesCS6B02G217700.1	G-Box	CACGTT	284	6	-	Pisum sativum	cis-acting regulatory element involved in light responsiveness
TaDEAD-box117-6B	TraesCS6B02G217700.1	G-Box	CACGTG	1141	6	-	Pisum sativum	cis-acting regulatory element involved in light responsiveness
TaDEAD-box117-6B	TraesCS6B02G217700.1	G-box	CACGAC	43	6	+	Zea mays	cis-acting regulatory element involved in light responsiveness
TaDEAD-box117-6B	TraesCS6B02G217700.1	G-box	GCCACGTGGA	426	9	+	Arabidopsis thaliana	cis-acting regulatory element involved in light responsiveness
TaDEAD-box117-6B	TraesCS6B02G217700.1	G-box	CACGTC	428	6	-	Zea mays	cis-acting regulatory element involved in light responsiveness
TaDEAD-box117-6B	TraesCS6B02G217700.1	G-box	CACGTG	1141	6	-	Arabidopsis thaliana	cis-acting regulatory element involved in light responsiveness
TaDEAD-box117-6B	TraesCS6B02G217700.1	G-box	CACGTC	1312	6	-	Zea mays	cis-acting regulatory element involved in light responsiveness
TaDEAD-box117-6B	TraesCS6B02G217700.1	G-box	TAACACGTAG	1326	9	-	Brassica oleracea	cis-acting regulatory element involved in light responsiveness
TaDEAD-box118-6B	TraesCS6B02G217800.1	G-Box	CACGTG	1410	6	-	Pisum sativum	cis-acting regulatory element involved in light responsiveness
TaDEAD-box118-6B	TraesCS6B02G217800.1	G-box	CACGAC	177	6	-	Zea mays	cis-acting regulatory element involved in light responsiveness
TaDEAD-box118-6B	TraesCS6B02G217800.1	G-box	CACGTG	1410	6	-	Arabidopsis thaliana	cis-acting regulatory element involved in light responsiveness
TaDEAD-box120-6B	TraesCS6B02G265300.1	G-Box	CACGTG	10	6	+	Pisum sativum	cis-acting regulatory element involved in light responsiveness
TaDEAD-box120-6B	TraesCS6B02G265300.1	G-Box	CACGTT	620	6	+	Pisum sativum	cis-acting regulatory element involved in light responsiveness
TaDEAD-box120-6B	TraesCS6B02G265300.1	G-Box	TCCACATGGCA	1513	10	-	Triticum aestivum	cis-acting regulatory element involved in light responsiveness
TaDEAD-box120-6B	TraesCS6B02G265300.1	G-box	CACGTG	10	6	+	Arabidopsis thaliana	cis-acting regulatory element involved in light responsiveness
TaDEAD-box120-6B	TraesCS6B02G265300.1	G-box	CACGAC	474	6	-	Zea mays	cis-acting regulatory element involved in light responsiveness
TaDEAD-box120-6B	TraesCS6B02G265300.1	G-box	CACGAC	772	6	+	Zea mays	cis-acting regulatory element involved in light responsiveness
TaDEAD-box121-6B	TraesCS6B02G342900.1	G-Box	CACGTT	190	6	-	Pisum sativum	cis-acting regulatory element involved in light responsiveness
TaDEAD-box121-6B	TraesCS6B02G342900.1	G-Box	CACGTT	415	6	-	Pisum sativum	cis-acting regulatory element involved in light responsiveness
TaDEAD-box121-6B	TraesCS6B02G342900.1	G-Box	CACGTT	1795	6	-	Pisum sativum	cis-acting regulatory element involved in light responsiveness
TaDEAD-box121-6B	TraesCS6B02G342900.1	G-box	TAAACGTG	188	8	+	Brassica oleracea	cis-acting regulatory element involved in light responsiveness
TaDEAD-box122-6B	TraesCS6B02G455000.1	G-box	CACGAC	454	6	-	Zea mays	cis-acting regulatory element involved in light responsiveness
TaDEAD-box122-6B	TraesCS6B02G455000.1	G-box	GCCACGTGGA	807	9	+	Arabidopsis thaliana	cis-acting regulatory element involved in light responsiveness
TaDEAD-box122-6B	TraesCS6B02G455000.1	G-box	CACGTC	809	6	+	Zea mays	cis-acting regulatory element involved in light responsiveness
TaDEAD-box122-6B	TraesCS6B02G455000.1	G-box	CACGAC	1269	6	-	Zea mays	cis-acting regulatory element involved in light responsiveness
TaDEAD-box122-6B	TraesCS6B02G455000.1	G-box	CACGAC	1338	6	+	Zea mays	cis-acting regulatory element involved in light responsiveness
TaDEAD-box122-6B	TraesCS6B02G455000.1	G-box	TACGTG	1633	6	+	Arabidopsis thaliana	cis-acting regulatory element involved in light responsiveness
TaDEAD-box123-6B	TraesCS6B02G472700.1	G-box	CACGAC	743	6	+	Zea mays	cis-acting regulatory element involved in light responsiveness
TaDEAD-box123-6B	TraesCS6B02G472700.1	G-box	CACGTG	795	6	+	Arabidopsis thaliana	cis-acting regulatory element involved in light responsiveness
TaDEAD-box123-6B	TraesCS6B02G472700.1	G-box	CACGTC	1948	6	+	Zea mays	cis-acting regulatory element involved in light responsiveness
TaDEAD-box123-6B	TraesCS6B02G472700.1	G-Box	CACGTG	795	6	+	Pisum sativum	cis-acting regulatory element involved in light responsiveness
TaDEAD-box124-6D	TraesCS6D02G103400.1	G-box	CACGAC	963	6	-	Zea mays	cis-acting regulatory element involved in light responsiveness
TaDEAD-box124-6D	TraesCS6D02G103400.1	G-box	GCCACGTGGA	1280	9	-	Arabidopsis thaliana	cis-acting regulatory element involved in light responsiveness
TaDEAD-box125-6D	TraesCS6D02G105000.1	G-Box	CACGTT	121	6	+	Pisum sativum	cis-acting regulatory element involved in light responsiveness
TaDEAD-box125-6D	TraesCS6D02G105000.1	G-Box	CACGTT	449	6	+	Pisum sativum	cis-acting regulatory element involved in light responsiveness
TaDEAD-box125-6D	TraesCS6D02G105000.1	G-Box	CACGTT	1767	6	-	Pisum sativum	cis-acting regulatory element involved in light responsiveness
TaDEAD-box125-6D	TraesCS6D02G105000.1	G-box	CACGAC	435	6	-	Zea mays	cis-acting regulatory element involved in light responsiveness
TaDEAD-box125-6D	TraesCS6D02G105000.1	G-box	CACGTC	474	6	-	Zea mays	cis-acting regulatory element involved in light responsiveness
TaDEAD-box126-6D	TraesCS6D02G168500.2	G-Box	CACGTG	884	6	+	Pisum sativum	cis-acting regulatory element involved in light responsiveness
TaDEAD-box126-6D	TraesCS6D02G168500.2	G-box	ACACGTGGC	883	9	+	Brassica napus	cis-acting regulatory element involved in light responsiveness
TaDEAD-box126-6D	TraesCS6D02G168500.2	G-box	CACGTG	884	6	+	Arabidopsis thaliana	cis-acting regulatory element involved in light responsiveness
TaDEAD-box127-6D	TraesCS6D02G173700.3	G-box	GCCACGTGGA	409	9	+	Arabidopsis thaliana	cis-acting regulatory element involved in light responsiveness
TaDEAD-box127-6D	TraesCS6D02G173700.3	G-box	CACGTC	411	6	-	Zea mays	cis-acting regulatory element involved in light responsiveness
TaDEAD-box127-6D	TraesCS6D02G173700.3	G-box	CACGTG	1134	6	-	Arabidopsis thaliana	cis-acting regulatory element involved in light responsiveness
TaDEAD-box127-6D	TraesCS6D02G173700.3	G-box	CACGTC	1306	6	-	Zea mays	cis-acting regulatory element involved in light responsiveness
TaDEAD-box127-6D	TraesCS6D02G173700.3	G-box	TAACACGTAG	1320	9	-	Brassica oleracea	cis-acting regulatory element involved in light responsiveness
TaDEAD-box127-6D	TraesCS6D02G173700.3	G-box	CACGAC	1439	6	-	Zea mays	cis-acting regulatory element involved in light responsiveness
TaDEAD-box127-6D	TraesCS6D02G173700.3	G-box	CACGAC	1685	6	+	Zea mays	cis-acting regulatory element involved in light responsiveness
TaDEAD-box127-6D	TraesCS6D02G173700.3	G-Box	CACGTT	150	6	-	Pisum sativum	cis-acting regulatory element involved in light responsiveness
TaDEAD-box127-6D	TraesCS6D02G173700.3	G-Box	CACGTG	1134	6	-	Pisum sativum	cis-acting regulatory element involved in light responsiveness
TaDEAD-box128-6D	TraesCS6D02G219400.1	G-Box	TCCACATGGCA	1431	10	-	Triticum aestivum	cis-acting regulatory element involved in light responsiveness
TaDEAD-box129-6D	TraesCS6D02G292400.1	G-Box	CACGTT	1186	6	+	Pisum sativum	cis-acting regulatory element involved in light responsiveness
TaDEAD-box129-6D	TraesCS6D02G292400.1	G-Box	CACGTT	1504	6	+	Pisum sativum	cis-acting regulatory element involved in light responsiveness
TaDEAD-box129-6D	TraesCS6D02G292400.1	G-box	TACGTG	247	6	+	Arabidopsis thaliana	cis-acting regulatory element involved in light responsiveness
TaDEAD-box129-6D	TraesCS6D02G292400.1	G-box	TACGTG	598	6	+	Arabidopsis thaliana	cis-acting regulatory element involved in light responsiveness
TaDEAD-box129-6D	TraesCS6D02G292400.1	G-box	CACGAC	716	6	-	Zea mays	cis-acting regulatory element involved in light responsiveness
TaDEAD-box129-6D	TraesCS6D02G292400.1	G-box	TAAACGTG	1186	8	-	Brassica oleracea	cis-acting regulatory element involved in light responsiveness
TaDEAD-box129-6D	TraesCS6D02G292400.1	G-box	TACGTG	1206	6	+	Arabidopsis thaliana	cis-acting regulatory element involved in light responsiveness
TaDEAD-box130-6D	TraesCS6D02G392700.1	G-box	CACGTC	751	6	-	Zea mays	cis-acting regulatory element involved in light responsiveness
TaDEAD-box130-6D	TraesCS6D02G392700.1	G-box	GCCACGTGGA	1042	9	+	Arabidopsis thaliana	cis-acting regulatory element involved in light responsiveness
TaDEAD-box130-6D	TraesCS6D02G392700.1	G-box	CACGTC	1044	6	+	Zea mays	cis-acting regulatory element involved in light responsiveness
TaDEAD-box131-6D	TraesCS6D02G401900.1	G-box	CACGTC	1945	6	+	Zea mays	cis-acting regulatory element involved in light responsiveness
TaDEAD-box131-6D	TraesCS6D02G401900.1	G-box	CACGAC	1955	6	+	Zea mays	cis-acting regulatory element involved in light responsiveness
TaDEAD-box131-6D	TraesCS6D02G401900.1	G-Box	CACGTT	1057	6	+	Pisum sativum	cis-acting regulatory element involved in light responsiveness
TaDEAD-box131-6D	TraesCS6D02G401900.1	G-Box	CACGTT	1307	6	+	Pisum sativum	cis-acting regulatory element involved in light responsiveness
TaDEAD-box132-7A	TraesCS7A02G298800.3	G-box	CACGAC	1158	6	+	Zea mays	cis-acting regulatory element involved in light responsiveness
TaDEAD-box133-7A	TraesCS7A02G350700.1	G-box	CACGTC	322	6	-	Zea mays	cis-acting regulatory element involved in light responsiveness
TaDEAD-box133-7A	TraesCS7A02G350700.1	G-box	CACGTC	684	6	+	Zea mays	cis-acting regulatory element involved in light responsiveness
TaDEAD-box133-7A	TraesCS7A02G350700.1	G-box	CACGTC	1073	6	-	Zea mays	cis-acting regulatory element involved in light responsiveness
TaDEAD-box133-7A	TraesCS7A02G350700.1	G-Box	CACGTT	1618	6	+	Pisum sativum	cis-acting regulatory element involved in light responsiveness
TaDEAD-box134-7A	TraesCS7A02G374000.1	G-box	TACGTG	759	6	-	Arabidopsis thaliana	cis-acting regulatory element involved in light responsiveness
TaDEAD-box134-7A	TraesCS7A02G374000.1	G-box	CACGAC	902	6	+	Zea mays	cis-acting regulatory element involved in light responsiveness
TaDEAD-box134-7A	TraesCS7A02G374000.1	G-box	CACGTC	1020	6	-	Zea mays	cis-acting regulatory element involved in light responsiveness
TaDEAD-box134-7A	TraesCS7A02G374000.1	G-box	CACGTC	1088	6	-	Zea mays	cis-acting regulatory element involved in light responsiveness
TaDEAD-box134-7A	TraesCS7A02G374000.1	G-box	TACGTG	1156	6	-	Arabidopsis thaliana	cis-acting regulatory element involved in light responsiveness
TaDEAD-box135-7A	TraesCS7A02G419400.1	G-box	ACACGTGT	628	8	+	Brassica napus	cis-acting regulatory element involved in light responsiveness
TaDEAD-box135-7A	TraesCS7A02G419400.1	G-box	CACGTG	629	6	+	Arabidopsis thaliana	cis-acting regulatory element involved in light responsiveness
TaDEAD-box135-7A	TraesCS7A02G419400.1	G-Box	CACGTT	244	6	-	Pisum sativum	cis-acting regulatory element involved in light responsiveness
TaDEAD-box135-7A	TraesCS7A02G419400.1	G-Box	CACGTG	629	6	+	Pisum sativum	cis-acting regulatory element involved in light responsiveness
TaDEAD-box136-7B	TraesCS7B02G187000.1	G-box	TACGTG	721	6	+	Arabidopsis thaliana	cis-acting regulatory element involved in light responsiveness
TaDEAD-box136-7B	TraesCS7B02G187000.1	G-box	TACGTG	1320	6	+	Arabidopsis thaliana	cis-acting regulatory element involved in light responsiveness
TaDEAD-box137-7B	TraesCS7B02G232200.1	G-box	CACGTC	643	6	-	Zea mays	cis-acting regulatory element involved in light responsiveness
TaDEAD-box137-7B	TraesCS7B02G232200.1	G-box	CACGTC	659	6	-	Zea mays	cis-acting regulatory element involved in light responsiveness
TaDEAD-box137-7B	TraesCS7B02G232200.1	G-box	CACGTC	927	6	-	Zea mays	cis-acting regulatory element involved in light responsiveness
TaDEAD-box138-7B	TraesCS7B02G320000.1	G-Box	CACGTG	432	6	+	Pisum sativum	cis-acting regulatory element involved in light responsiveness
TaDEAD-box138-7B	TraesCS7B02G320000.1	G-Box	CACGTT	1931	6	-	Pisum sativum	cis-acting regulatory element involved in light responsiveness
TaDEAD-box138-7B	TraesCS7B02G320000.1	G-box	ACACGTGT	431	8	+	Brassica napus	cis-acting regulatory element involved in light responsiveness
TaDEAD-box138-7B	TraesCS7B02G320000.1	G-box	CACGTG	432	6	+	Arabidopsis thaliana	cis-acting regulatory element involved in light responsiveness
TaDEAD-box138-7B	TraesCS7B02G320000.1	G-box	CACGAC	528	6	-	Zea mays	cis-acting regulatory element involved in light responsiveness
TaDEAD-box139-7D	TraesCS7D02G294500.1	G-box	CACGTC	182	6	-	Zea mays	cis-acting regulatory element involved in light responsiveness
TaDEAD-box139-7D	TraesCS7D02G294500.1	G-box	TACGTG	793	6	+	Arabidopsis thaliana	cis-acting regulatory element involved in light responsiveness
TaDEAD-box139-7D	TraesCS7D02G294500.1	G-box	CACGAC	1469	6	+	Zea mays	cis-acting regulatory element involved in light responsiveness
TaDEAD-box140-7D	TraesCS7D02G328100.1	G-box	CACGAC	1673	6	-	Zea mays	cis-acting regulatory element involved in light responsiveness
TaDEAD-box140-7D	TraesCS7D02G328100.1	G-Box	CACGTT	1521	6	+	Pisum sativum	cis-acting regulatory element involved in light responsiveness
TaDEAD-box140-7D	TraesCS7D02G328100.1	G-Box	CACGTT	1532	6	+	Pisum sativum	cis-acting regulatory element involved in light responsiveness
TaDEAD-box141-7D	TraesCS7D02G412200.1	G-box	ACACGTGT	411	8	+	Brassica napus	cis-acting regulatory element involved in light responsiveness
TaDEAD-box141-7D	TraesCS7D02G412200.1	G-box	CACGTG	412	6	+	Arabidopsis thaliana	cis-acting regulatory element involved in light responsiveness
TaDEAD-box141-7D	TraesCS7D02G412200.1	G-box	CACGAC	508	6	-	Zea mays	cis-acting regulatory element involved in light responsiveness
TaDEAD-box141-7D	TraesCS7D02G412200.1	G-box	TAACACGTAG	1344	9	-	Brassica oleracea	cis-acting regulatory element involved in light responsiveness
TaDEAD-box141-7D	TraesCS7D02G412200.1	G-box	TACGTG	1345	6	+	Arabidopsis thaliana	cis-acting regulatory element involved in light responsiveness
TaDEAD-box141-7D	TraesCS7D02G412200.1	G-Box	CACGTG	412	6	+	Pisum sativum	cis-acting regulatory element involved in light responsiveness
TaDEAD-box8-1D	TraesCS1D02G164500.1	RY-element	CATGCATG	1115	8	-	Helianthus annuus	cis-acting regulatory element involved in seed-specific regulation
TaDEAD-box16-2A	TraesCS2A02G552800.1	RY-element	CATGCATG	885	8	+	Helianthus annuus	cis-acting regulatory element involved in seed-specific regulation
TaDEAD-box22-2B	TraesCS2B02G273300.1	RY-element	CATGCATG	1379	8	-	Helianthus annuus	cis-acting regulatory element involved in seed-specific regulation
TaDEAD-box72-4D	TraesCS4D02G148700.1	RY-element	CATGCATG	1645	8	-	Helianthus annuus	cis-acting regulatory element involved in seed-specific regulation
TaDEAD-box124-6D	TraesCS6D02G103400.1	RY-element	CATGCATG	1206	8	-	Helianthus annuus	cis-acting regulatory element involved in seed-specific regulation
TaDEAD-box129-6D	TraesCS6D02G292400.1	RY-element	CATGCATG	94	8	+	Helianthus annuus	cis-acting regulatory element involved in seed-specific regulation
TaDEAD-box1-1A	TraesCS1A02G025400.1	CGTCA-motif	CGTCA	158	5	-	Hordeum vulgare	cis-acting regulatory element involved in the MeJA-responsiveness
TaDEAD-box1-1A	TraesCS1A02G025400.1	CGTCA-motif	CGTCA	700	5	-	Hordeum vulgare	cis-acting regulatory element involved in the MeJA-responsiveness
TaDEAD-box1-1A	TraesCS1A02G025400.1	CGTCA-motif	CGTCA	1369	5	+	Hordeum vulgare	cis-acting regulatory element involved in the MeJA-responsiveness
TaDEAD-box1-1A	TraesCS1A02G025400.1	TGACG-motif	TGACG	158	5	+	Hordeum vulgare	cis-acting regulatory element involved in the MeJA-responsiveness
TaDEAD-box1-1A	TraesCS1A02G025400.1	TGACG-motif	TGACG	700	5	+	Hordeum vulgare	cis-acting regulatory element involved in the MeJA-responsiveness
TaDEAD-box1-1A	TraesCS1A02G025400.1	TGACG-motif	TGACG	1369	5	-	Hordeum vulgare	cis-acting regulatory element involved in the MeJA-responsiveness
TaDEAD-box2-1A	TraesCS1A02G030500.1	TGACG-motif	TGACG	331	5	-	Hordeum vulgare	cis-acting regulatory element involved in the MeJA-responsiveness
TaDEAD-box2-1A	TraesCS1A02G030500.1	TGACG-motif	TGACG	1202	5	+	Hordeum vulgare	cis-acting regulatory element involved in the MeJA-responsiveness
TaDEAD-box2-1A	TraesCS1A02G030500.1	CGTCA-motif	CGTCA	331	5	+	Hordeum vulgare	cis-acting regulatory element involved in the MeJA-responsiveness
TaDEAD-box2-1A	TraesCS1A02G030500.1	CGTCA-motif	CGTCA	1202	5	-	Hordeum vulgare	cis-acting regulatory element involved in the MeJA-responsiveness
TaDEAD-box3-1A	TraesCS1A02G174600.1	CGTCA-motif	CGTCA	1460	5	-	Hordeum vulgare	cis-acting regulatory element involved in the MeJA-responsiveness
TaDEAD-box3-1A	TraesCS1A02G174600.1	CGTCA-motif	CGTCA	1477	5	-	Hordeum vulgare	cis-acting regulatory element involved in the MeJA-responsiveness
TaDEAD-box3-1A	TraesCS1A02G174600.1	CGTCA-motif	CGTCA	1490	5	-	Hordeum vulgare	cis-acting regulatory element involved in the MeJA-responsiveness
TaDEAD-box3-1A	TraesCS1A02G174600.1	TGACG-motif	TGACG	1460	5	+	Hordeum vulgare	cis-acting regulatory element involved in the MeJA-responsiveness
TaDEAD-box3-1A	TraesCS1A02G174600.1	TGACG-motif	TGACG	1477	5	+	Hordeum vulgare	cis-acting regulatory element involved in the MeJA-responsiveness
TaDEAD-box3-1A	TraesCS1A02G174600.1	TGACG-motif	TGACG	1490	5	+	Hordeum vulgare	cis-acting regulatory element involved in the MeJA-responsiveness
TaDEAD-box4-1B	TraesCS1B02G037600.1	TGACG-motif	TGACG	312	5	-	Hordeum vulgare	cis-acting regulatory element involved in the MeJA-responsiveness
TaDEAD-box4-1B	TraesCS1B02G037600.1	TGACG-motif	TGACG	1549	5	+	Hordeum vulgare	cis-acting regulatory element involved in the MeJA-responsiveness
TaDEAD-box4-1B	TraesCS1B02G037600.1	CGTCA-motif	CGTCA	312	5	+	Hordeum vulgare	cis-acting regulatory element involved in the MeJA-responsiveness
TaDEAD-box4-1B	TraesCS1B02G037600.1	CGTCA-motif	CGTCA	1549	5	-	Hordeum vulgare	cis-acting regulatory element involved in the MeJA-responsiveness
TaDEAD-box5-1B	TraesCS1B02G189900.1	TGACG-motif	TGACG	73	5	+	Hordeum vulgare	cis-acting regulatory element involved in the MeJA-responsiveness
TaDEAD-box5-1B	TraesCS1B02G189900.1	TGACG-motif	TGACG	749	5	-	Hordeum vulgare	cis-acting regulatory element involved in the MeJA-responsiveness
TaDEAD-box5-1B	TraesCS1B02G189900.1	TGACG-motif	TGACG	914	5	+	Hordeum vulgare	cis-acting regulatory element involved in the MeJA-responsiveness
TaDEAD-box5-1B	TraesCS1B02G189900.1	CGTCA-motif	CGTCA	73	5	-	Hordeum vulgare	cis-acting regulatory element involved in the MeJA-responsiveness
TaDEAD-box5-1B	TraesCS1B02G189900.1	CGTCA-motif	CGTCA	749	5	+	Hordeum vulgare	cis-acting regulatory element involved in the MeJA-responsiveness
TaDEAD-box5-1B	TraesCS1B02G189900.1	CGTCA-motif	CGTCA	914	5	-	Hordeum vulgare	cis-acting regulatory element involved in the MeJA-responsiveness
TaDEAD-box6-1D	TraesCS1D02G025600.1	CGTCA-motif	CGTCA	1240	5	+	Hordeum vulgare	cis-acting regulatory element involved in the MeJA-responsiveness
TaDEAD-box6-1D	TraesCS1D02G025600.1	TGACG-motif	TGACG	1240	5	-	Hordeum vulgare	cis-acting regulatory element involved in the MeJA-responsiveness
TaDEAD-box7-1D	TraesCS1D02G031400.1	CGTCA-motif	CGTCA	497	5	+	Hordeum vulgare	cis-acting regulatory element involved in the MeJA-responsiveness
TaDEAD-box7-1D	TraesCS1D02G031400.1	CGTCA-motif	CGTCA	735	5	-	Hordeum vulgare	cis-acting regulatory element involved in the MeJA-responsiveness
TaDEAD-box7-1D	TraesCS1D02G031400.1	CGTCA-motif	CGTCA	1549	5	-	Hordeum vulgare	cis-acting regulatory element involved in the MeJA-responsiveness
TaDEAD-box7-1D	TraesCS1D02G031400.1	CGTCA-motif	CGTCA	1769	5	-	Hordeum vulgare	cis-acting regulatory element involved in the MeJA-responsiveness
TaDEAD-box7-1D	TraesCS1D02G031400.1	CGTCA-motif	CGTCA	1843	5	-	Hordeum vulgare	cis-acting regulatory element involved in the MeJA-responsiveness
TaDEAD-box7-1D	TraesCS1D02G031400.1	TGACG-motif	TGACG	497	5	-	Hordeum vulgare	cis-acting regulatory element involved in the MeJA-responsiveness
TaDEAD-box7-1D	TraesCS1D02G031400.1	TGACG-motif	TGACG	735	5	+	Hordeum vulgare	cis-acting regulatory element involved in the MeJA-responsiveness
TaDEAD-box7-1D	TraesCS1D02G031400.1	TGACG-motif	TGACG	1549	5	+	Hordeum vulgare	cis-acting regulatory element involved in the MeJA-responsiveness
TaDEAD-box7-1D	TraesCS1D02G031400.1	TGACG-motif	TGACG	1769	5	+	Hordeum vulgare	cis-acting regulatory element involved in the MeJA-responsiveness
TaDEAD-box7-1D	TraesCS1D02G031400.1	TGACG-motif	TGACG	1843	5	+	Hordeum vulgare	cis-acting regulatory element involved in the MeJA-responsiveness
TaDEAD-box9-2A	TraesCS2A02G128700.1	CGTCA-motif	CGTCA	1360	5	-	Hordeum vulgare	cis-acting regulatory element involved in the MeJA-responsiveness
TaDEAD-box9-2A	TraesCS2A02G128700.1	CGTCA-motif	CGTCA	1499	5	-	Hordeum vulgare	cis-acting regulatory element involved in the MeJA-responsiveness
TaDEAD-box9-2A	TraesCS2A02G128700.1	CGTCA-motif	CGTCA	1881	5	+	Hordeum vulgare	cis-acting regulatory element involved in the MeJA-responsiveness
TaDEAD-box9-2A	TraesCS2A02G128700.1	TGACG-motif	TGACG	1360	5	+	Hordeum vulgare	cis-acting regulatory element involved in the MeJA-responsiveness
TaDEAD-box9-2A	TraesCS2A02G128700.1	TGACG-motif	TGACG	1499	5	+	Hordeum vulgare	cis-acting regulatory element involved in the MeJA-responsiveness
TaDEAD-box9-2A	TraesCS2A02G128700.1	TGACG-motif	TGACG	1881	5	-	Hordeum vulgare	cis-acting regulatory element involved in the MeJA-responsiveness
TaDEAD-box11-2A	TraesCS2A02G154800.1	CGTCA-motif	CGTCA	706	5	+	Hordeum vulgare	cis-acting regulatory element involved in the MeJA-responsiveness
TaDEAD-box11-2A	TraesCS2A02G154800.1	CGTCA-motif	CGTCA	777	5	-	Hordeum vulgare	cis-acting regulatory element involved in the MeJA-responsiveness
TaDEAD-box11-2A	TraesCS2A02G154800.1	TGACG-motif	TGACG	706	5	-	Hordeum vulgare	cis-acting regulatory element involved in the MeJA-responsiveness
TaDEAD-box11-2A	TraesCS2A02G154800.1	TGACG-motif	TGACG	777	5	+	Hordeum vulgare	cis-acting regulatory element involved in the MeJA-responsiveness
TaDEAD-box12-2A	TraesCS2A02G222000.1	TGACG-motif	TGACG	1758	5	+	Hordeum vulgare	cis-acting regulatory element involved in the MeJA-responsiveness
TaDEAD-box12-2A	TraesCS2A02G222000.1	CGTCA-motif	CGTCA	1758	5	-	Hordeum vulgare	cis-acting regulatory element involved in the MeJA-responsiveness
TaDEAD-box14-2A	TraesCS2A02G366700.1	CGTCA-motif	CGTCA	805	5	+	Hordeum vulgare	cis-acting regulatory element involved in the MeJA-responsiveness
TaDEAD-box14-2A	TraesCS2A02G366700.1	CGTCA-motif	CGTCA	1060	5	-	Hordeum vulgare	cis-acting regulatory element involved in the MeJA-responsiveness
TaDEAD-box14-2A	TraesCS2A02G366700.1	CGTCA-motif	CGTCA	1830	5	+	Hordeum vulgare	cis-acting regulatory element involved in the MeJA-responsiveness
TaDEAD-box14-2A	TraesCS2A02G366700.1	TGACG-motif	TGACG	805	5	-	Hordeum vulgare	cis-acting regulatory element involved in the MeJA-responsiveness
TaDEAD-box14-2A	TraesCS2A02G366700.1	TGACG-motif	TGACG	1060	5	+	Hordeum vulgare	cis-acting regulatory element involved in the MeJA-responsiveness
TaDEAD-box14-2A	TraesCS2A02G366700.1	TGACG-motif	TGACG	1830	5	-	Hordeum vulgare	cis-acting regulatory element involved in the MeJA-responsiveness
TaDEAD-box15-2A	TraesCS2A02G370200.2	TGACG-motif	TGACG	961	5	+	Hordeum vulgare	cis-acting regulatory element involved in the MeJA-responsiveness
TaDEAD-box15-2A	TraesCS2A02G370200.2	TGACG-motif	TGACG	1783	5	-	Hordeum vulgare	cis-acting regulatory element involved in the MeJA-responsiveness
TaDEAD-box15-2A	TraesCS2A02G370200.2	CGTCA-motif	CGTCA	961	5	-	Hordeum vulgare	cis-acting regulatory element involved in the MeJA-responsiveness
TaDEAD-box15-2A	TraesCS2A02G370200.2	CGTCA-motif	CGTCA	1783	5	+	Hordeum vulgare	cis-acting regulatory element involved in the MeJA-responsiveness
TaDEAD-box16-2A	TraesCS2A02G552800.1	CGTCA-motif	CGTCA	9	5	-	Hordeum vulgare	cis-acting regulatory element involved in the MeJA-responsiveness
TaDEAD-box16-2A	TraesCS2A02G552800.1	CGTCA-motif	CGTCA	1704	5	-	Hordeum vulgare	cis-acting regulatory element involved in the MeJA-responsiveness
TaDEAD-box16-2A	TraesCS2A02G552800.1	TGACG-motif	TGACG	9	5	+	Hordeum vulgare	cis-acting regulatory element involved in the MeJA-responsiveness
TaDEAD-box16-2A	TraesCS2A02G552800.1	TGACG-motif	TGACG	1704	5	+	Hordeum vulgare	cis-acting regulatory element involved in the MeJA-responsiveness
TaDEAD-box17-2B	TraesCS2B02G150800.1	CGTCA-motif	CGTCA	616	5	+	Hordeum vulgare	cis-acting regulatory element involved in the MeJA-responsiveness
TaDEAD-box17-2B	TraesCS2B02G150800.1	CGTCA-motif	CGTCA	1899	5	-	Hordeum vulgare	cis-acting regulatory element involved in the MeJA-responsiveness
TaDEAD-box17-2B	TraesCS2B02G150800.1	TGACG-motif	TGACG	616	5	-	Hordeum vulgare	cis-acting regulatory element involved in the MeJA-responsiveness
TaDEAD-box17-2B	TraesCS2B02G150800.1	TGACG-motif	TGACG	1899	5	+	Hordeum vulgare	cis-acting regulatory element involved in the MeJA-responsiveness
TaDEAD-box18-2B	TraesCS2B02G161900.1	TGACG-motif	TGACG	35	5	-	Hordeum vulgare	cis-acting regulatory element involved in the MeJA-responsiveness
TaDEAD-box18-2B	TraesCS2B02G161900.1	CGTCA-motif	CGTCA	35	5	+	Hordeum vulgare	cis-acting regulatory element involved in the MeJA-responsiveness
TaDEAD-box19-2B	TraesCS2B02G170700.1	CGTCA-motif	CGTCA	585	5	-	Hordeum vulgare	cis-acting regulatory element involved in the MeJA-responsiveness
TaDEAD-box19-2B	TraesCS2B02G170700.1	CGTCA-motif	CGTCA	866	5	+	Hordeum vulgare	cis-acting regulatory element involved in the MeJA-responsiveness
TaDEAD-box19-2B	TraesCS2B02G170700.1	CGTCA-motif	CGTCA	1710	5	+	Hordeum vulgare	cis-acting regulatory element involved in the MeJA-responsiveness
TaDEAD-box19-2B	TraesCS2B02G170700.1	TGACG-motif	TGACG	585	5	+	Hordeum vulgare	cis-acting regulatory element involved in the MeJA-responsiveness
TaDEAD-box19-2B	TraesCS2B02G170700.1	TGACG-motif	TGACG	866	5	-	Hordeum vulgare	cis-acting regulatory element involved in the MeJA-responsiveness
TaDEAD-box19-2B	TraesCS2B02G170700.1	TGACG-motif	TGACG	1710	5	-	Hordeum vulgare	cis-acting regulatory element involved in the MeJA-responsiveness
TaDEAD-box20-2B	TraesCS2B02G179900.1	CGTCA-motif	CGTCA	63	5	+	Hordeum vulgare	cis-acting regulatory element involved in the MeJA-responsiveness
TaDEAD-box20-2B	TraesCS2B02G179900.1	CGTCA-motif	CGTCA	579	5	+	Hordeum vulgare	cis-acting regulatory element involved in the MeJA-responsiveness
TaDEAD-box20-2B	TraesCS2B02G179900.1	CGTCA-motif	CGTCA	862	5	-	Hordeum vulgare	cis-acting regulatory element involved in the MeJA-responsiveness
TaDEAD-box20-2B	TraesCS2B02G179900.1	TGACG-motif	TGACG	63	5	-	Hordeum vulgare	cis-acting regulatory element involved in the MeJA-responsiveness
TaDEAD-box20-2B	TraesCS2B02G179900.1	TGACG-motif	TGACG	579	5	-	Hordeum vulgare	cis-acting regulatory element involved in the MeJA-responsiveness
TaDEAD-box20-2B	TraesCS2B02G179900.1	TGACG-motif	TGACG	862	5	+	Hordeum vulgare	cis-acting regulatory element involved in the MeJA-responsiveness
TaDEAD-box22-2B	TraesCS2B02G273300.1	TGACG-motif	TGACG	558	5	+	Hordeum vulgare	cis-acting regulatory element involved in the MeJA-responsiveness
TaDEAD-box22-2B	TraesCS2B02G273300.1	CGTCA-motif	CGTCA	558	5	-	Hordeum vulgare	cis-acting regulatory element involved in the MeJA-responsiveness
TaDEAD-box23-2B	TraesCS2B02G384300.1	TGACG-motif	TGACG	402	5	+	Hordeum vulgare	cis-acting regulatory element involved in the MeJA-responsiveness
TaDEAD-box23-2B	TraesCS2B02G384300.1	CGTCA-motif	CGTCA	402	5	-	Hordeum vulgare	cis-acting regulatory element involved in the MeJA-responsiveness
TaDEAD-box24-2B	TraesCS2B02G387200.1	TGACG-motif	TGACG	1801	5	-	Hordeum vulgare	cis-acting regulatory element involved in the MeJA-responsiveness
TaDEAD-box24-2B	TraesCS2B02G387200.1	CGTCA-motif	CGTCA	1801	5	+	Hordeum vulgare	cis-acting regulatory element involved in the MeJA-responsiveness
TaDEAD-box25-2B	TraesCS2B02G584200.1	CGTCA-motif	CGTCA	1269	5	-	Hordeum vulgare	cis-acting regulatory element involved in the MeJA-responsiveness
TaDEAD-box25-2B	TraesCS2B02G584200.1	CGTCA-motif	CGTCA	1796	5	-	Hordeum vulgare	cis-acting regulatory element involved in the MeJA-responsiveness
TaDEAD-box25-2B	TraesCS2B02G584200.1	CGTCA-motif	CGTCA	1811	5	-	Hordeum vulgare	cis-acting regulatory element involved in the MeJA-responsiveness
TaDEAD-box25-2B	TraesCS2B02G584200.1	TGACG-motif	TGACG	1269	5	+	Hordeum vulgare	cis-acting regulatory element involved in the MeJA-responsiveness
TaDEAD-box25-2B	TraesCS2B02G584200.1	TGACG-motif	TGACG	1796	5	+	Hordeum vulgare	cis-acting regulatory element involved in the MeJA-responsiveness
TaDEAD-box25-2B	TraesCS2B02G584200.1	TGACG-motif	TGACG	1811	5	+	Hordeum vulgare	cis-acting regulatory element involved in the MeJA-responsiveness
TaDEAD-box26-2D	TraesCS2D02G131200.1	CGTCA-motif	CGTCA	436	5	+	Hordeum vulgare	cis-acting regulatory element involved in the MeJA-responsiveness
TaDEAD-box26-2D	TraesCS2D02G131200.1	CGTCA-motif	CGTCA	1269	5	-	Hordeum vulgare	cis-acting regulatory element involved in the MeJA-responsiveness
TaDEAD-box26-2D	TraesCS2D02G131200.1	CGTCA-motif	CGTCA	1874	5	+	Hordeum vulgare	cis-acting regulatory element involved in the MeJA-responsiveness
TaDEAD-box26-2D	TraesCS2D02G131200.1	TGACG-motif	TGACG	436	5	-	Hordeum vulgare	cis-acting regulatory element involved in the MeJA-responsiveness
TaDEAD-box26-2D	TraesCS2D02G131200.1	TGACG-motif	TGACG	1269	5	+	Hordeum vulgare	cis-acting regulatory element involved in the MeJA-responsiveness
TaDEAD-box26-2D	TraesCS2D02G131200.1	TGACG-motif	TGACG	1874	5	-	Hordeum vulgare	cis-acting regulatory element involved in the MeJA-responsiveness
TaDEAD-box27-2D	TraesCS2D02G141000.1	TGACG-motif	TGACG	91	5	-	Hordeum vulgare	cis-acting regulatory element involved in the MeJA-responsiveness
TaDEAD-box27-2D	TraesCS2D02G141000.1	CGTCA-motif	CGTCA	91	5	+	Hordeum vulgare	cis-acting regulatory element involved in the MeJA-responsiveness
TaDEAD-box28-2D	TraesCS2D02G149500.1	TGACG-motif	TGACG	509	5	-	Hordeum vulgare	cis-acting regulatory element involved in the MeJA-responsiveness
TaDEAD-box28-2D	TraesCS2D02G149500.1	CGTCA-motif	CGTCA	509	5	+	Hordeum vulgare	cis-acting regulatory element involved in the MeJA-responsiveness
TaDEAD-box29-2D	TraesCS2D02G160100.1	TGACG-motif	TGACG	243	5	+	Hordeum vulgare	cis-acting regulatory element involved in the MeJA-responsiveness
TaDEAD-box29-2D	TraesCS2D02G160100.1	TGACG-motif	TGACG	464	5	+	Hordeum vulgare	cis-acting regulatory element involved in the MeJA-responsiveness
TaDEAD-box29-2D	TraesCS2D02G160100.1	TGACG-motif	TGACG	467	5	-	Hordeum vulgare	cis-acting regulatory element involved in the MeJA-responsiveness
TaDEAD-box29-2D	TraesCS2D02G160100.1	TGACG-motif	TGACG	1537	5	-	Hordeum vulgare	cis-acting regulatory element involved in the MeJA-responsiveness
TaDEAD-box29-2D	TraesCS2D02G160100.1	CGTCA-motif	CGTCA	243	5	-	Hordeum vulgare	cis-acting regulatory element involved in the MeJA-responsiveness
TaDEAD-box29-2D	TraesCS2D02G160100.1	CGTCA-motif	CGTCA	464	5	-	Hordeum vulgare	cis-acting regulatory element involved in the MeJA-responsiveness
TaDEAD-box29-2D	TraesCS2D02G160100.1	CGTCA-motif	CGTCA	467	5	+	Hordeum vulgare	cis-acting regulatory element involved in the MeJA-responsiveness
TaDEAD-box29-2D	TraesCS2D02G160100.1	CGTCA-motif	CGTCA	1537	5	+	Hordeum vulgare	cis-acting regulatory element involved in the MeJA-responsiveness
TaDEAD-box30-2D	TraesCS2D02G228000.1	TGACG-motif	TGACG	1612	5	+	Hordeum vulgare	cis-acting regulatory element involved in the MeJA-responsiveness
TaDEAD-box30-2D	TraesCS2D02G228000.1	CGTCA-motif	CGTCA	1612	5	-	Hordeum vulgare	cis-acting regulatory element involved in the MeJA-responsiveness
TaDEAD-box31-2D	TraesCS2D02G254200.1	TGACG-motif	TGACG	693	5	+	Hordeum vulgare	cis-acting regulatory element involved in the MeJA-responsiveness
TaDEAD-box31-2D	TraesCS2D02G254200.1	TGACG-motif	TGACG	786	5	+	Hordeum vulgare	cis-acting regulatory element involved in the MeJA-responsiveness
TaDEAD-box31-2D	TraesCS2D02G254200.1	CGTCA-motif	CGTCA	693	5	-	Hordeum vulgare	cis-acting regulatory element involved in the MeJA-responsiveness
TaDEAD-box31-2D	TraesCS2D02G254200.1	CGTCA-motif	CGTCA	786	5	-	Hordeum vulgare	cis-acting regulatory element involved in the MeJA-responsiveness
TaDEAD-box32-2D	TraesCS2D02G363700.1	TGACG-motif	TGACG	334	5	+	Hordeum vulgare	cis-acting regulatory element involved in the MeJA-responsiveness
TaDEAD-box32-2D	TraesCS2D02G363700.1	TGACG-motif	TGACG	409	5	+	Hordeum vulgare	cis-acting regulatory element involved in the MeJA-responsiveness
TaDEAD-box32-2D	TraesCS2D02G363700.1	CGTCA-motif	CGTCA	334	5	-	Hordeum vulgare	cis-acting regulatory element involved in the MeJA-responsiveness
TaDEAD-box32-2D	TraesCS2D02G363700.1	CGTCA-motif	CGTCA	409	5	-	Hordeum vulgare	cis-acting regulatory element involved in the MeJA-responsiveness
TaDEAD-box33-2D	TraesCS2D02G366700.1	CGTCA-motif	CGTCA	1772	5	+	Hordeum vulgare	cis-acting regulatory element involved in the MeJA-responsiveness
TaDEAD-box33-2D	TraesCS2D02G366700.1	TGACG-motif	TGACG	1772	5	-	Hordeum vulgare	cis-acting regulatory element involved in the MeJA-responsiveness
TaDEAD-box34-2D	TraesCS2D02G553400.1	CGTCA-motif	CGTCA	463	5	-	Hordeum vulgare	cis-acting regulatory element involved in the MeJA-responsiveness
TaDEAD-box34-2D	TraesCS2D02G553400.1	CGTCA-motif	CGTCA	998	5	+	Hordeum vulgare	cis-acting regulatory element involved in the MeJA-responsiveness
TaDEAD-box34-2D	TraesCS2D02G553400.1	CGTCA-motif	CGTCA	1801	5	-	Hordeum vulgare	cis-acting regulatory element involved in the MeJA-responsiveness
TaDEAD-box34-2D	TraesCS2D02G553400.1	TGACG-motif	TGACG	463	5	+	Hordeum vulgare	cis-acting regulatory element involved in the MeJA-responsiveness
TaDEAD-box34-2D	TraesCS2D02G553400.1	TGACG-motif	TGACG	998	5	-	Hordeum vulgare	cis-acting regulatory element involved in the MeJA-responsiveness
TaDEAD-box34-2D	TraesCS2D02G553400.1	TGACG-motif	TGACG	1801	5	+	Hordeum vulgare	cis-acting regulatory element involved in the MeJA-responsiveness
TaDEAD-box35-2D	TraesCS2D02G554300.1	CGTCA-motif	CGTCA	1131	5	-	Hordeum vulgare	cis-acting regulatory element involved in the MeJA-responsiveness
TaDEAD-box35-2D	TraesCS2D02G554300.1	CGTCA-motif	CGTCA	1784	5	-	Hordeum vulgare	cis-acting regulatory element involved in the MeJA-responsiveness
TaDEAD-box35-2D	TraesCS2D02G554300.1	TGACG-motif	TGACG	1131	5	+	Hordeum vulgare	cis-acting regulatory element involved in the MeJA-responsiveness
TaDEAD-box35-2D	TraesCS2D02G554300.1	TGACG-motif	TGACG	1784	5	+	Hordeum vulgare	cis-acting regulatory element involved in the MeJA-responsiveness
TaDEAD-box37-3A	TraesCS3A02G100200.1	CGTCA-motif	CGTCA	212	5	-	Hordeum vulgare	cis-acting regulatory element involved in the MeJA-responsiveness
TaDEAD-box37-3A	TraesCS3A02G100200.1	CGTCA-motif	CGTCA	1502	5	+	Hordeum vulgare	cis-acting regulatory element involved in the MeJA-responsiveness
TaDEAD-box37-3A	TraesCS3A02G100200.1	TGACG-motif	TGACG	212	5	+	Hordeum vulgare	cis-acting regulatory element involved in the MeJA-responsiveness
TaDEAD-box37-3A	TraesCS3A02G100200.1	TGACG-motif	TGACG	1502	5	-	Hordeum vulgare	cis-acting regulatory element involved in the MeJA-responsiveness
TaDEAD-box38-3A	TraesCS3A02G103700.1	TGACG-motif	TGACG	791	5	-	Hordeum vulgare	cis-acting regulatory element involved in the MeJA-responsiveness
TaDEAD-box38-3A	TraesCS3A02G103700.1	TGACG-motif	TGACG	1168	5	-	Hordeum vulgare	cis-acting regulatory element involved in the MeJA-responsiveness
TaDEAD-box38-3A	TraesCS3A02G103700.1	CGTCA-motif	CGTCA	791	5	+	Hordeum vulgare	cis-acting regulatory element involved in the MeJA-responsiveness
TaDEAD-box38-3A	TraesCS3A02G103700.1	CGTCA-motif	CGTCA	1168	5	+	Hordeum vulgare	cis-acting regulatory element involved in the MeJA-responsiveness
TaDEAD-box39-3A	TraesCS3A02G112800.1	CGTCA-motif	CGTCA	106	5	-	Hordeum vulgare	cis-acting regulatory element involved in the MeJA-responsiveness
TaDEAD-box39-3A	TraesCS3A02G112800.1	CGTCA-motif	CGTCA	1090	5	-	Hordeum vulgare	cis-acting regulatory element involved in the MeJA-responsiveness
TaDEAD-box39-3A	TraesCS3A02G112800.1	CGTCA-motif	CGTCA	1452	5	-	Hordeum vulgare	cis-acting regulatory element involved in the MeJA-responsiveness
TaDEAD-box39-3A	TraesCS3A02G112800.1	TGACG-motif	TGACG	106	5	+	Hordeum vulgare	cis-acting regulatory element involved in the MeJA-responsiveness
TaDEAD-box39-3A	TraesCS3A02G112800.1	TGACG-motif	TGACG	1090	5	+	Hordeum vulgare	cis-acting regulatory element involved in the MeJA-responsiveness
TaDEAD-box39-3A	TraesCS3A02G112800.1	TGACG-motif	TGACG	1452	5	+	Hordeum vulgare	cis-acting regulatory element involved in the MeJA-responsiveness
TaDEAD-box41-3A	TraesCS3A02G130200.2	TGACG-motif	TGACG	472	5	-	Hordeum vulgare	cis-acting regulatory element involved in the MeJA-responsiveness
TaDEAD-box41-3A	TraesCS3A02G130200.2	TGACG-motif	TGACG	865	5	-	Hordeum vulgare	cis-acting regulatory element involved in the MeJA-responsiveness
TaDEAD-box41-3A	TraesCS3A02G130200.2	CGTCA-motif	CGTCA	472	5	+	Hordeum vulgare	cis-acting regulatory element involved in the MeJA-responsiveness
TaDEAD-box41-3A	TraesCS3A02G130200.2	CGTCA-motif	CGTCA	865	5	+	Hordeum vulgare	cis-acting regulatory element involved in the MeJA-responsiveness
TaDEAD-box42-3A	TraesCS3A02G194200.2	CGTCA-motif	CGTCA	283	5	-	Hordeum vulgare	cis-acting regulatory element involved in the MeJA-responsiveness
TaDEAD-box42-3A	TraesCS3A02G194200.2	CGTCA-motif	CGTCA	970	5	-	Hordeum vulgare	cis-acting regulatory element involved in the MeJA-responsiveness
TaDEAD-box42-3A	TraesCS3A02G194200.2	TGACG-motif	TGACG	283	5	+	Hordeum vulgare	cis-acting regulatory element involved in the MeJA-responsiveness
TaDEAD-box42-3A	TraesCS3A02G194200.2	TGACG-motif	TGACG	970	5	+	Hordeum vulgare	cis-acting regulatory element involved in the MeJA-responsiveness
TaDEAD-box43-3A	TraesCS3A02G222500.1	CGTCA-motif	CGTCA	1749	5	-	Hordeum vulgare	cis-acting regulatory element involved in the MeJA-responsiveness
TaDEAD-box43-3A	TraesCS3A02G222500.1	TGACG-motif	TGACG	1749	5	+	Hordeum vulgare	cis-acting regulatory element involved in the MeJA-responsiveness
TaDEAD-box45-3A	TraesCS3A02G416900.1	TGACG-motif	TGACG	1053	5	+	Hordeum vulgare	cis-acting regulatory element involved in the MeJA-responsiveness
TaDEAD-box45-3A	TraesCS3A02G416900.1	TGACG-motif	TGACG	1645	5	-	Hordeum vulgare	cis-acting regulatory element involved in the MeJA-responsiveness
TaDEAD-box45-3A	TraesCS3A02G416900.1	CGTCA-motif	CGTCA	1053	5	-	Hordeum vulgare	cis-acting regulatory element involved in the MeJA-responsiveness
TaDEAD-box45-3A	TraesCS3A02G416900.1	CGTCA-motif	CGTCA	1645	5	+	Hordeum vulgare	cis-acting regulatory element involved in the MeJA-responsiveness
TaDEAD-box47-3B	TraesCS3B02G117000.1	TGACG-motif	TGACG	946	5	-	Hordeum vulgare	cis-acting regulatory element involved in the MeJA-responsiveness
TaDEAD-box47-3B	TraesCS3B02G117000.1	TGACG-motif	TGACG	1450	5	-	Hordeum vulgare	cis-acting regulatory element involved in the MeJA-responsiveness
TaDEAD-box47-3B	TraesCS3B02G117000.1	CGTCA-motif	CGTCA	946	5	+	Hordeum vulgare	cis-acting regulatory element involved in the MeJA-responsiveness
TaDEAD-box47-3B	TraesCS3B02G117000.1	CGTCA-motif	CGTCA	1450	5	+	Hordeum vulgare	cis-acting regulatory element involved in the MeJA-responsiveness
TaDEAD-box48-3B	TraesCS3B02G121100.1	TGACG-motif	TGACG	733	5	-	Hordeum vulgare	cis-acting regulatory element involved in the MeJA-responsiveness
TaDEAD-box48-3B	TraesCS3B02G121100.1	TGACG-motif	TGACG	1433	5	+	Hordeum vulgare	cis-acting regulatory element involved in the MeJA-responsiveness
TaDEAD-box48-3B	TraesCS3B02G121100.1	CGTCA-motif	CGTCA	733	5	+	Hordeum vulgare	cis-acting regulatory element involved in the MeJA-responsiveness
TaDEAD-box48-3B	TraesCS3B02G121100.1	CGTCA-motif	CGTCA	1433	5	-	Hordeum vulgare	cis-acting regulatory element involved in the MeJA-responsiveness
TaDEAD-box49-3B	TraesCS3B02G131400.1	CGTCA-motif	CGTCA	1248	5	-	Hordeum vulgare	cis-acting regulatory element involved in the MeJA-responsiveness
TaDEAD-box49-3B	TraesCS3B02G131400.1	CGTCA-motif	CGTCA	1454	5	-	Hordeum vulgare	cis-acting regulatory element involved in the MeJA-responsiveness
TaDEAD-box49-3B	TraesCS3B02G131400.1	TGACG-motif	TGACG	1248	5	+	Hordeum vulgare	cis-acting regulatory element involved in the MeJA-responsiveness
TaDEAD-box49-3B	TraesCS3B02G131400.1	TGACG-motif	TGACG	1454	5	+	Hordeum vulgare	cis-acting regulatory element involved in the MeJA-responsiveness
TaDEAD-box50-3B	TraesCS3B02G141300.1	CGTCA-motif	CGTCA	1264	5	-	Hordeum vulgare	cis-acting regulatory element involved in the MeJA-responsiveness
TaDEAD-box50-3B	TraesCS3B02G141300.1	TGACG-motif	TGACG	1264	5	+	Hordeum vulgare	cis-acting regulatory element involved in the MeJA-responsiveness
TaDEAD-box51-3B	TraesCS3B02G149300.8	TGACG-motif	TGACG	566	5	+	Hordeum vulgare	cis-acting regulatory element involved in the MeJA-responsiveness
TaDEAD-box51-3B	TraesCS3B02G149300.8	TGACG-motif	TGACG	908	5	+	Hordeum vulgare	cis-acting regulatory element involved in the MeJA-responsiveness
TaDEAD-box51-3B	TraesCS3B02G149300.8	TGACG-motif	TGACG	973	5	+	Hordeum vulgare	cis-acting regulatory element involved in the MeJA-responsiveness
TaDEAD-box51-3B	TraesCS3B02G149300.8	TGACG-motif	TGACG	1066	5	+	Hordeum vulgare	cis-acting regulatory element involved in the MeJA-responsiveness
TaDEAD-box51-3B	TraesCS3B02G149300.8	TGACG-motif	TGACG	1080	5	-	Hordeum vulgare	cis-acting regulatory element involved in the MeJA-responsiveness
TaDEAD-box51-3B	TraesCS3B02G149300.8	CGTCA-motif	CGTCA	566	5	-	Hordeum vulgare	cis-acting regulatory element involved in the MeJA-responsiveness
TaDEAD-box51-3B	TraesCS3B02G149300.8	CGTCA-motif	CGTCA	908	5	-	Hordeum vulgare	cis-acting regulatory element involved in the MeJA-responsiveness
TaDEAD-box51-3B	TraesCS3B02G149300.8	CGTCA-motif	CGTCA	973	5	-	Hordeum vulgare	cis-acting regulatory element involved in the MeJA-responsiveness
TaDEAD-box51-3B	TraesCS3B02G149300.8	CGTCA-motif	CGTCA	1066	5	-	Hordeum vulgare	cis-acting regulatory element involved in the MeJA-responsiveness
TaDEAD-box51-3B	TraesCS3B02G149300.8	CGTCA-motif	CGTCA	1080	5	+	Hordeum vulgare	cis-acting regulatory element involved in the MeJA-responsiveness
TaDEAD-box52-3B	TraesCS3B02G193400.3	CGTCA-motif	CGTCA	1250	5	+	Hordeum vulgare	cis-acting regulatory element involved in the MeJA-responsiveness
TaDEAD-box52-3B	TraesCS3B02G193400.3	CGTCA-motif	CGTCA	1800	5	-	Hordeum vulgare	cis-acting regulatory element involved in the MeJA-responsiveness
TaDEAD-box52-3B	TraesCS3B02G193400.3	TGACG-motif	TGACG	1250	5	-	Hordeum vulgare	cis-acting regulatory element involved in the MeJA-responsiveness
TaDEAD-box52-3B	TraesCS3B02G193400.3	TGACG-motif	TGACG	1800	5	+	Hordeum vulgare	cis-acting regulatory element involved in the MeJA-responsiveness
TaDEAD-box53-3B	TraesCS3B02G208800.1	CGTCA-motif	CGTCA	662	5	+	Hordeum vulgare	cis-acting regulatory element involved in the MeJA-responsiveness
TaDEAD-box53-3B	TraesCS3B02G208800.1	TGACG-motif	TGACG	662	5	-	Hordeum vulgare	cis-acting regulatory element involved in the MeJA-responsiveness
TaDEAD-box55-3B	TraesCS3B02G252600.1	TGACG-motif	TGACG	177	5	+	Hordeum vulgare	cis-acting regulatory element involved in the MeJA-responsiveness
TaDEAD-box55-3B	TraesCS3B02G252600.1	CGTCA-motif	CGTCA	177	5	-	Hordeum vulgare	cis-acting regulatory element involved in the MeJA-responsiveness
TaDEAD-box56-3B	TraesCS3B02G252700.1	CGTCA-motif	CGTCA	1620	5	+	Hordeum vulgare	cis-acting regulatory element involved in the MeJA-responsiveness
TaDEAD-box56-3B	TraesCS3B02G252700.1	CGTCA-motif	CGTCA	1760	5	-	Hordeum vulgare	cis-acting regulatory element involved in the MeJA-responsiveness
TaDEAD-box56-3B	TraesCS3B02G252700.1	TGACG-motif	TGACG	1620	5	-	Hordeum vulgare	cis-acting regulatory element involved in the MeJA-responsiveness
TaDEAD-box56-3B	TraesCS3B02G252700.1	TGACG-motif	TGACG	1760	5	+	Hordeum vulgare	cis-acting regulatory element involved in the MeJA-responsiveness
TaDEAD-box57-3B	TraesCS3B02G451900.1	TGACG-motif	TGACG	1198	5	-	Hordeum vulgare	cis-acting regulatory element involved in the MeJA-responsiveness
TaDEAD-box57-3B	TraesCS3B02G451900.1	CGTCA-motif	CGTCA	1198	5	+	Hordeum vulgare	cis-acting regulatory element involved in the MeJA-responsiveness
TaDEAD-box58-3D	TraesCS3D02G100800.1	TGACG-motif	TGACG	861	5	+	Hordeum vulgare	cis-acting regulatory element involved in the MeJA-responsiveness
TaDEAD-box58-3D	TraesCS3D02G100800.1	CGTCA-motif	CGTCA	861	5	-	Hordeum vulgare	cis-acting regulatory element involved in the MeJA-responsiveness
TaDEAD-box59-3D	TraesCS3D02G100900.1	CGTCA-motif	CGTCA	725	5	-	Hordeum vulgare	cis-acting regulatory element involved in the MeJA-responsiveness
TaDEAD-box59-3D	TraesCS3D02G100900.1	CGTCA-motif	CGTCA	837	5	-	Hordeum vulgare	cis-acting regulatory element involved in the MeJA-responsiveness
TaDEAD-box59-3D	TraesCS3D02G100900.1	CGTCA-motif	CGTCA	1472	5	+	Hordeum vulgare	cis-acting regulatory element involved in the MeJA-responsiveness
TaDEAD-box59-3D	TraesCS3D02G100900.1	CGTCA-motif	CGTCA	1654	5	+	Hordeum vulgare	cis-acting regulatory element involved in the MeJA-responsiveness
TaDEAD-box59-3D	TraesCS3D02G100900.1	TGACG-motif	TGACG	725	5	+	Hordeum vulgare	cis-acting regulatory element involved in the MeJA-responsiveness
TaDEAD-box59-3D	TraesCS3D02G100900.1	TGACG-motif	TGACG	837	5	+	Hordeum vulgare	cis-acting regulatory element involved in the MeJA-responsiveness
TaDEAD-box59-3D	TraesCS3D02G100900.1	TGACG-motif	TGACG	1472	5	-	Hordeum vulgare	cis-acting regulatory element involved in the MeJA-responsiveness
TaDEAD-box59-3D	TraesCS3D02G100900.1	TGACG-motif	TGACG	1654	5	-	Hordeum vulgare	cis-acting regulatory element involved in the MeJA-responsiveness
TaDEAD-box60-3D	TraesCS3D02G106000.1	CGTCA-motif	CGTCA	786	5	+	Hordeum vulgare	cis-acting regulatory element involved in the MeJA-responsiveness
TaDEAD-box60-3D	TraesCS3D02G106000.1	CGTCA-motif	CGTCA	909	5	-	Hordeum vulgare	cis-acting regulatory element involved in the MeJA-responsiveness
TaDEAD-box60-3D	TraesCS3D02G106000.1	CGTCA-motif	CGTCA	1430	5	-	Hordeum vulgare	cis-acting regulatory element involved in the MeJA-responsiveness
TaDEAD-box60-3D	TraesCS3D02G106000.1	TGACG-motif	TGACG	786	5	-	Hordeum vulgare	cis-acting regulatory element involved in the MeJA-responsiveness
TaDEAD-box60-3D	TraesCS3D02G106000.1	TGACG-motif	TGACG	909	5	+	Hordeum vulgare	cis-acting regulatory element involved in the MeJA-responsiveness
TaDEAD-box60-3D	TraesCS3D02G106000.1	TGACG-motif	TGACG	1430	5	+	Hordeum vulgare	cis-acting regulatory element involved in the MeJA-responsiveness
TaDEAD-box61-3D	TraesCS3D02G131100.8	TGACG-motif	TGACG	437	5	+	Hordeum vulgare	cis-acting regulatory element involved in the MeJA-responsiveness
TaDEAD-box61-3D	TraesCS3D02G131100.8	TGACG-motif	TGACG	859	5	+	Hordeum vulgare	cis-acting regulatory element involved in the MeJA-responsiveness
TaDEAD-box61-3D	TraesCS3D02G131100.8	TGACG-motif	TGACG	1022	5	+	Hordeum vulgare	cis-acting regulatory element involved in the MeJA-responsiveness
TaDEAD-box61-3D	TraesCS3D02G131100.8	TGACG-motif	TGACG	1052	5	+	Hordeum vulgare	cis-acting regulatory element involved in the MeJA-responsiveness
TaDEAD-box61-3D	TraesCS3D02G131100.8	CGTCA-motif	CGTCA	437	5	-	Hordeum vulgare	cis-acting regulatory element involved in the MeJA-responsiveness
TaDEAD-box61-3D	TraesCS3D02G131100.8	CGTCA-motif	CGTCA	859	5	-	Hordeum vulgare	cis-acting regulatory element involved in the MeJA-responsiveness
TaDEAD-box61-3D	TraesCS3D02G131100.8	CGTCA-motif	CGTCA	1022	5	-	Hordeum vulgare	cis-acting regulatory element involved in the MeJA-responsiveness
TaDEAD-box61-3D	TraesCS3D02G131100.8	CGTCA-motif	CGTCA	1052	5	-	Hordeum vulgare	cis-acting regulatory element involved in the MeJA-responsiveness
TaDEAD-box62-3D	TraesCS3D02G202500.3	TGACG-motif	TGACG	274	5	+	Hordeum vulgare	cis-acting regulatory element involved in the MeJA-responsiveness
TaDEAD-box62-3D	TraesCS3D02G202500.3	TGACG-motif	TGACG	637	5	+	Hordeum vulgare	cis-acting regulatory element involved in the MeJA-responsiveness
TaDEAD-box62-3D	TraesCS3D02G202500.3	TGACG-motif	TGACG	798	5	-	Hordeum vulgare	cis-acting regulatory element involved in the MeJA-responsiveness
TaDEAD-box62-3D	TraesCS3D02G202500.3	TGACG-motif	TGACG	968	5	+	Hordeum vulgare	cis-acting regulatory element involved in the MeJA-responsiveness
TaDEAD-box62-3D	TraesCS3D02G202500.3	TGACG-motif	TGACG	1530	5	+	Hordeum vulgare	cis-acting regulatory element involved in the MeJA-responsiveness
TaDEAD-box62-3D	TraesCS3D02G202500.3	CGTCA-motif	CGTCA	274	5	-	Hordeum vulgare	cis-acting regulatory element involved in the MeJA-responsiveness
TaDEAD-box62-3D	TraesCS3D02G202500.3	CGTCA-motif	CGTCA	637	5	-	Hordeum vulgare	cis-acting regulatory element involved in the MeJA-responsiveness
TaDEAD-box62-3D	TraesCS3D02G202500.3	CGTCA-motif	CGTCA	798	5	+	Hordeum vulgare	cis-acting regulatory element involved in the MeJA-responsiveness
TaDEAD-box62-3D	TraesCS3D02G202500.3	CGTCA-motif	CGTCA	968	5	-	Hordeum vulgare	cis-acting regulatory element involved in the MeJA-responsiveness
TaDEAD-box62-3D	TraesCS3D02G202500.3	CGTCA-motif	CGTCA	1530	5	-	Hordeum vulgare	cis-acting regulatory element involved in the MeJA-responsiveness
TaDEAD-box63-3D	TraesCS3D02G230300.1	TGACG-motif	TGACG	808	5	+	Hordeum vulgare	cis-acting regulatory element involved in the MeJA-responsiveness
TaDEAD-box63-3D	TraesCS3D02G230300.1	TGACG-motif	TGACG	1350	5	-	Hordeum vulgare	cis-acting regulatory element involved in the MeJA-responsiveness
TaDEAD-box63-3D	TraesCS3D02G230300.1	TGACG-motif	TGACG	1418	5	-	Hordeum vulgare	cis-acting regulatory element involved in the MeJA-responsiveness
TaDEAD-box63-3D	TraesCS3D02G230300.1	CGTCA-motif	CGTCA	808	5	-	Hordeum vulgare	cis-acting regulatory element involved in the MeJA-responsiveness
TaDEAD-box63-3D	TraesCS3D02G230300.1	CGTCA-motif	CGTCA	1350	5	+	Hordeum vulgare	cis-acting regulatory element involved in the MeJA-responsiveness
TaDEAD-box63-3D	TraesCS3D02G230300.1	CGTCA-motif	CGTCA	1418	5	+	Hordeum vulgare	cis-acting regulatory element involved in the MeJA-responsiveness
TaDEAD-box65-3D	TraesCS3D02G412400.1	TGACG-motif	TGACG	244	5	-	Hordeum vulgare	cis-acting regulatory element involved in the MeJA-responsiveness
TaDEAD-box65-3D	TraesCS3D02G412400.1	TGACG-motif	TGACG	312	5	-	Hordeum vulgare	cis-acting regulatory element involved in the MeJA-responsiveness
TaDEAD-box65-3D	TraesCS3D02G412400.1	TGACG-motif	TGACG	410	5	-	Hordeum vulgare	cis-acting regulatory element involved in the MeJA-responsiveness
TaDEAD-box65-3D	TraesCS3D02G412400.1	TGACG-motif	TGACG	484	5	-	Hordeum vulgare	cis-acting regulatory element involved in the MeJA-responsiveness
TaDEAD-box65-3D	TraesCS3D02G412400.1	CGTCA-motif	CGTCA	244	5	+	Hordeum vulgare	cis-acting regulatory element involved in the MeJA-responsiveness
TaDEAD-box65-3D	TraesCS3D02G412400.1	CGTCA-motif	CGTCA	312	5	+	Hordeum vulgare	cis-acting regulatory element involved in the MeJA-responsiveness
TaDEAD-box65-3D	TraesCS3D02G412400.1	CGTCA-motif	CGTCA	410	5	+	Hordeum vulgare	cis-acting regulatory element involved in the MeJA-responsiveness
TaDEAD-box65-3D	TraesCS3D02G412400.1	CGTCA-motif	CGTCA	484	5	+	Hordeum vulgare	cis-acting regulatory element involved in the MeJA-responsiveness
TaDEAD-box66-4A	TraesCS4A02G121700.1	TGACG-motif	TGACG	137	5	-	Hordeum vulgare	cis-acting regulatory element involved in the MeJA-responsiveness
TaDEAD-box66-4A	TraesCS4A02G121700.1	TGACG-motif	TGACG	657	5	+	Hordeum vulgare	cis-acting regulatory element involved in the MeJA-responsiveness
TaDEAD-box66-4A	TraesCS4A02G121700.1	TGACG-motif	TGACG	1843	5	-	Hordeum vulgare	cis-acting regulatory element involved in the MeJA-responsiveness
TaDEAD-box66-4A	TraesCS4A02G121700.1	CGTCA-motif	CGTCA	137	5	+	Hordeum vulgare	cis-acting regulatory element involved in the MeJA-responsiveness
TaDEAD-box66-4A	TraesCS4A02G121700.1	CGTCA-motif	CGTCA	657	5	-	Hordeum vulgare	cis-acting regulatory element involved in the MeJA-responsiveness
TaDEAD-box66-4A	TraesCS4A02G121700.1	CGTCA-motif	CGTCA	1843	5	+	Hordeum vulgare	cis-acting regulatory element involved in the MeJA-responsiveness
[truncated: 8,108 more rows]

## Sheet: Sheet2
The number of cis-elements
Light responsives elements	1399
Hormone responsive elements	1275
Environmental stress responsive elements	269
Plant growth related elements	235
Auxin responsive elements	107
Abscisic acid responsive elements	421
MeJA responsive elements	586
Gibberellin responsive element	90
Salicylic acid responsive elements	71
Drought responsive elements	110
Defense and stress responsive elements	34
Low temperature responsive elements	122
Wound responsive elements	3
Circadian control elements	23
Seed specific regulation elements	6
Endosperm expression elements	29
Cell cycle regulation elements	17
Meristem expression elements	107
Zein metabolism regulation elements	53
