# Supplementary material for: Genome-Wide Analysis of DEAD-box RNA Helicase Family in Wheat (Triticum aestivum) and Functional Identification of TaDEAD-box57 in Abiotic Stress Responses
Source: Front Plant Sci. 2021 Dec 9;12:797276. doi: 10.3389/fpls.2021.797276 (PMC8699334; doi:10.3389/fpls.2021.797276)
Supplement: Supplementary Table 7 — The TPM values of 141 TaDEAD-box genes from transcriptome data. [file Table_7.xlsx]

## Sheet: Sheet1
TableS7. The TPM values of 141 TaDEAD-box genes from transcriptome data.
Gene name	L-seedling-seedling stage	L-vegetative-tillering stage	L-reproductive-2 dpa	St-vegetative-1 cm spike	St-vegetative-two nodes detectable	St-reproductive-anthesis	R-seedling-seedling stage	R-vegetative-three leaf stage	R-reproductive-flag leaf stage	Sp-vegetative-two nodes detectable	Sp-reproductive-flag leaf stage	Sp-reproductive-anthesis	G-reproductive-2 dpa	G-reproductive-14 dpa	G-reproductive-30 dpa
TaDEAD-box1-1A	0	0	0	0	0	0	0	0	0	0.0451438	0.0160083	0.0160831	0.0159214	0	0
TaDEAD-box2-1A	1.59658	1.88271	0.485596	4.85267	1.58854	0.673749	3.17148	2.94226	3.58614	3.12077	1.68949	2.52551	2.03819	0.292008	4.54034
TaDEAD-box3-1A	9.85661	9.0142	5.88684	27.6748	15.4454	9.50111	19.0207	14.2442	16.9021	27.6063	19.7584	15.7087	13.8882	2.30714	11.063
TaDEAD-box4-1B	3.06101	3.8652	1.4034	8.35093	3.10055	1.70752	5.44154	4.20725	4.63246	6.27475	3.13328	4.37453	3.95781	0.33577	3.33124
TaDEAD-box5-1B	9.25183	8.67271	5.34606	26.4516	13.4753	7.50991	16.0401	12.7815	14.0016	24.4739	19.4472	13.2365	12.1549	1.72081	10.2442
TaDEAD-box6-1D	0	0	0	0	0	0	0	0	0	0	0	0	0	0	0
TaDEAD-box7-1D	2.47498	3.26663	0.815749	8.53671	2.64325	1.40773	6.43426	5.31724	5.39044	5.17785	2.60525	3.95085	3.44292	0.362542	1.99101
TaDEAD-box8-1D	9.40554	8.13647	5.87171	26.5353	13.9183	7.77651	17.563	13.0375	16.2176	25.9418	17.9927	14.3635	14.002	2.26867	11.1761
TaDEAD-box9-2A	2.96994	5.16988	1.77546	10.3591	4.41153	5.60707	5.31386	5.09513	6.04678	7.99953	5.19533	6.66066	4.65066	0.510726	7.61505
TaDEAD-box10-2A	1.63996	2.41383	0.640033	6.47493	2.08554	0.948326	4.22187	3.70768	3.70599	4.47111	1.8462	3.4446	2.58644	0.287409	4.51387
TaDEAD-box11-2A	1.94654	3.60819	1.58488	6.67212	2.76709	1.59345	3.66371	4.17667	3.85358	4.55889	2.89065	4.45844	3.2539	0.410255	5.93396
TaDEAD-box12-2A	1.62661	2.36213	1.19168	6.71012	3.50732	1.3341	3.75767	3.14327	3.46418	8.05542	5.19978	4.99841	4.86517	0.681465	4.13291
TaDEAD-box13-2A	2.507	1.88952	1.26514	3.25231	2.91449	3.41863	2.34352	2.59769	2.47144	4.91149	5.16123	4.16158	3.13551	0.474803	1.27486
TaDEAD-box14-2A	5.10396	4.54198	1.43753	10.9468	3.63573	2.37711	7.60723	4.56987	5.16692	9.65238	4.94566	7.47593	5.05954	0.566921	8.0837
TaDEAD-box15-2A	5.1564	4.87127	5.39964	8.12535	9.96471	7.72773	10.9593	9.37068	11.6043	10.0317	10.3984	10.112	8.00178	0.966698	2.69771
TaDEAD-box16-2A	3.22663	3.76268	3.69665	5.46948	6.1341	5.68149	3.48299	5.07677	4.94373	8.878	6.70165	7.4045	4.96379	0.624916	3.35628
TaDEAD-box17-2B	5.33562	8.61285	3.01146	14.281	6.97564	5.0134	8.32689	8.23513	7.96384	14.583	7.52655	10.783	7.87176	1.23239	13.4401
TaDEAD-box18-2B	1.31973	2.55383	0.794414	5.76701	1.98536	1.02319	3.90296	3.40101	3.21718	4.41643	2.03812	3.21855	2.9316	0.32298	5.86592
TaDEAD-box19-2B	0.00839445	0	0.0460982	0.00988409	0	0	0.00394281	0.00888565	0.00230519	0.0271529	0.411923	0.0140404	0.0254798	0.00220966	0.0685875
TaDEAD-box20-2B	1.83813	3.2106	1.48135	5.48292	2.52109	1.57395	3.67	3.33814	3.56916	4.87736	3.27835	4.49117	3.18445	0.493858	3.80662
TaDEAD-box21-2B	2.83941	5.27387	3.21884	11.9292	5.99205	2.83987	7.37535	5.53534	6.79267	14.2917	9.71274	11.2458	8.61307	1.09992	15.1802
TaDEAD-box22-2B	2.20516	1.82205	1.9366	3.44566	3.4168	2.5785	2.25192	2.57068	2.58061	5.13722	5.78486	4.20728	3.27725	0.492405	2.01516
TaDEAD-box23-2B	5.28634	4.51875	0.736308	12.8474	3.76904	1.8415	9.07812	5.49513	5.82446	8.6737	4.21338	5.51724	4.15285	0.602905	8.00963
TaDEAD-box24-2B	4.62075	4.30101	3.38544	6.80773	8.19617	7.20714	9.63348	7.41512	8.24099	9.6217	9.53482	9.29857	5.93043	0.758151	3.45522
TaDEAD-box25-2B	4.81433	4.82716	2.34837	6.665	6.03355	6.76173	7.07367	6.22175	5.47501	9.44036	8.4221	8.20896	5.12207	0.82451	3.26205
TaDEAD-box26-2D	4.30722	5.24899	3.35724	10.1996	6.71625	10.1564	6.82577	5.86041	6.83576	8.59648	5.33416	8.18434	5.48092	0.857905	12.7933
TaDEAD-box27-2D	2.08339	3.25926	0.741229	7.66678	2.1711	0.929971	4.11583	3.29697	3.62024	4.38108	1.64759	2.83007	2.70883	0.379178	3.9227
TaDEAD-box28-2D	0.0700949	0.0212911	0.0262353	0.129267	0.0427158	0.0464646	0.0356678	0.0483437	0.0141917	0.0286641	0.224399	0.0433929	0.0184832	0	0.0684634
TaDEAD-box29-2D	1.95446	2.89766	1.53944	4.94189	3.14491	2.1957	3.64272	3.72103	3.8304	4.31166	2.71518	5.7325	3.63486	0.525414	6.09002
TaDEAD-box30-2D	3.21493	5.44452	4.33026	11.8082	7.34758	3.394	8.59756	5.6551	6.95963	19.1456	12.2113	11.6311	10.2164	1.5388	8.50791
TaDEAD-box31-2D	1.6	1.31825	1.04793	2.50514	2.72792	2.9695	1.3659	1.86247	1.56278	4.40271	4.96423	3.78447	2.52461	0.412965	1.20401
TaDEAD-box32-2D	3.66446	3.18843	0.931986	7.71507	2.58861	1.80689	5.47684	3.64339	4.11561	6.67763	3.45075	4.46376	3.12559	0.566633	3.76394
TaDEAD-box33-2D	3.54917	2.88133	2.96279	5.48728	7.47653	5.29482	7.05753	4.65199	6.07591	7.86174	8.10242	8.80325	6.20656	0.639065	3.14703
TaDEAD-box34-2D	3.92939	3.66106	2.51626	5.82838	5.0705	5.6262	4.59511	4.55178	5.24352	8.52418	6.55903	7.21429	4.02343	0.605946	2.64837
TaDEAD-box35-2D	5.69794	7.02948	5.53454	9.83605	9.25477	10.6911	7.45119	8.12597	8.6768	16.3195	11.7434	14.2625	8.32212	0.946782	2.81413
TaDEAD-box36-3A	2.7767	3.40843	1.94019	6.50928	3.39248	2.03921	4.56973	3.61428	3.62867	4.70789	2.33747	4.04262	3.82707	0.596603	8.68038
TaDEAD-box37-3A	3.70834	5.03433	2.82982	9.98422	4.31191	3.67746	4.67793	4.47377	5.34343	11.9974	9.66903	8.41409	5.91563	2.04316	7.68914
TaDEAD-box38-3A	4.23725	5.13889	4.49326	9.71476	6.59964	4.28305	7.33955	6.31144	6.45071	12.1529	7.56792	8.75614	7.67106	0.849613	5.48982
TaDEAD-box39-3A	23.1701	12.181	5.88091	8.66812	3.72835	7.91278	2.77764	2.3467	3.10809	3.80312	4.00254	4.80864	4.57923	0.797512	4.06823
TaDEAD-box40-3A	7.40238	8.18431	8.32217	13.9807	10.3273	10.1224	7.73229	7.69693	8.69857	12.2437	13.2006	15.0701	10.2114	1.97787	17.1365
TaDEAD-box41-3A	7.76688	9.59673	6.47261	23.8258	11.1209	4.95852	17.5565	15.6031	14.9209	33.9262	24.1773	27.0072	29.1754	2.55643	7.26629
TaDEAD-box42-3A	8.4213	13.6796	22.4868	28.9199	13.0435	8.04811	16.3011	18.1659	19.4886	23.5837	18.8766	16.9292	14.7292	1.81637	13.5716
TaDEAD-box43-3A	2.79678	6.64916	2.72029	13.9919	4.09915	2.32547	6.31245	8.1259	8.0971	7.57665	6.85597	3.67482	2.79878	0.31372	3.87398
TaDEAD-box44-3A	60.1647	27.6587	11.048	10.6463	5.6269	14.9035	1.60244	1.23369	1.14252	7.93823	7.70226	6.07974	3.21673	0.0950377	0.575231
TaDEAD-box45-3A	10.3073	14.7976	9.31351	26.264	20.6463	13.3512	19.0744	14.4326	17.6787	23.9538	26.0513	22.7179	21.3911	1.12765	21.0203
TaDEAD-box46-3B	2.13671	3.6574	0.934592	6.89651	3.05362	1.57566	3.67842	3.7037	4.23028	5.54526	3.16024	4.11816	3.00349	0.619369	11.8928
TaDEAD-box47-3B	3.99661	4.6825	3.25175	8.98063	4.87648	3.70502	4.25701	5.06037	4.80294	11.5424	8.03373	8.25896	6.1196	1.5625	6.9957
TaDEAD-box48-3B	4.32264	4.04817	3.75735	7.50007	4.2946	3.41625	6.44795	5.41345	5.49865	8.66186	6.42157	6.49776	5.5164	0.595221	2.33401
TaDEAD-box49-3B	28.7778	12.427	7.25625	8.48677	5.22574	9.7475	3.25075	3.0173	3.18102	4.15466	3.79574	5.59592	5.2779	0.906305	7.38429
TaDEAD-box50-3B	5.15417	5.69808	6.16871	9.62122	9.2966	7.86508	6.08509	6.12172	7.38136	10.7581	12.2599	11.9437	8.54618	1.48808	9.89593
TaDEAD-box51-3B	9.24452	13.2535	10.7607	28.901	15.4708	6.94213	18.3725	21.4554	19.9369	41.5733	32.9545	32.6922	23.5552	2.94663	8.02842
TaDEAD-box52-3B	5.9885	7.68385	8.47599	18.3532	12.8739	10.8408	11.4788	10.5835	11.8155	20.2624	22.4351	18.5212	14.2819	2.25107	2.79985
TaDEAD-box53-3B	0.524119	0.802463	1.08859	0.765337	1.38371	2.74923	0.590239	1.01229	1.51685	3.41324	3.67869	6.80914	4.13213	0.223383	0.719551
TaDEAD-box54-3B	9.6072	10.9361	6.65054	30.5147	11.9302	7.80289	17.9328	18.084	20.4217	25.7871	17.291	14.5464	14.4218	2.92102	23.0603
TaDEAD-box55-3B	36.8293	16.6864	7.7725	6.05708	4.55986	11.9037	0.960724	0.354461	0.727307	5.60828	4.60301	5.02021	2.37796	0.0589607	0.3673
TaDEAD-box56-3B	1.02009	2.90612	1.87319	3.96691	2.21197	1.91874	1.60816	3.09922	3.09863	4.97805	4.27375	2.65641	1.22301	0.11198	6.36806
TaDEAD-box57-3B	13.4528	21.1979	18.7053	32.2045	32.1026	18.7591	30.3065	21.6451	26.992	32.0337	38.8913	36.3484	33.2038	2.16541	29.2411
TaDEAD-box58-3D	2.38122	3.08406	1.04556	5.81048	3.06181	2.17565	4.35348	4.0264	4.09673	4.39292	2.65768	3.94463	3.36678	0.747131	13.1856
TaDEAD-box59-3D	4.25152	4.15942	2.33463	8.1868	4.01417	3.38281	4.16191	4.21782	4.36104	10.4515	7.94109	7.46049	5.45507	1.50809	8.46031
TaDEAD-box60-3D	5.07567	5.00016	4.79221	7.60593	5.10984	3.55527	5.38973	5.97945	5.75521	10.1464	5.38486	6.78693	6.09853	0.515359	3.54834
TaDEAD-box61-3D	8.34971	10.4924	7.44102	27.8874	14.7639	7.02879	16.6935	18.9015	16.3516	35.3514	28.2324	29.4627	26.9214	2.8653	5.29974
TaDEAD-box62-3D	8.39123	10.4726	12.8348	25.2759	12.2058	8.43445	15.4837	14.8767	16.8341	21.7518	16.9288	15.3138	14.2029	2.40144	11.7176
TaDEAD-box63-3D	3.27995	8.96592	3.60136	18.4777	4.82972	3.25245	6.88614	9.92239	10.8266	9.1552	8.28989	3.25882	2.66819	0.203534	5.84232
TaDEAD-box64-3D	51.7269	28.7943	17.7679	12.7218	9.85137	18.1226	4.0928	2.73945	2.37775	12.6862	10.5464	9.16391	9.5812	0.600125	2.7277
TaDEAD-box65-3D	11.4541	17.1859	12.7562	33.9534	31.047	16.4493	28.7462	23.3011	27.1627	27.5113	29.8548	28.9534	29.566	2.46827	36.1947
TaDEAD-box66-4A	2.1252	2.43349	1.82171	4.55903	3.4221	2.52339	3.23299	3.40688	3.74054	6.7987	5.42499	5.28679	4.3193	0.70073	5.91509
TaDEAD-box67-4A	7.20822	5.53993	3.73286	13.7769	7.96131	5.6257	8.13232	8.99198	8.93222	13.2049	13.9157	10.1834	12.5056	1.26981	4.57806
TaDEAD-box68-4A	4.07162	5.68901	2.10207	16.317	4.03786	2.17117	11.5631	6.44902	7.64257	10.037	5.00501	4.81678	4.49629	0.63363	10.3804
TaDEAD-box69-4B	5.2282	5.33912	4.8849	11.1982	9.34761	5.07613	6.98571	7.79603	7.3346	14.2742	12.8676	10.4975	18.1253	2.00696	3.89938
TaDEAD-box70-4B	2.16871	2.74754	2.66463	4.51221	3.24823	2.70404	2.89838	3.76722	3.58215	5.82676	5.27316	5.51375	4.0575	0.628434	6.18295
TaDEAD-box71-4B	3.67588	4.99076	2.41091	12.0874	4.92303	2.66637	8.24811	6.72801	7.78862	9.37638	5.51602	6.68379	5.40856	1.35555	19.1
TaDEAD-box72-4D	5.19003	3.98794	2.77287	8.5083	5.28062	3.88633	4.62371	5.82664	5.6898	9.86603	9.24839	7.72797	7.64881	1.09098	4.25399
TaDEAD-box73-4D	1.83475	2.58028	2.47945	4.3418	2.94663	2.2312	2.55716	3.18349	3.347	5.14365	4.65229	4.43009	3.31856	0.586416	3.61874
TaDEAD-box74-4D	15.0686	9.33718	9.10257	24.7877	21.8646	15.3667	26.4266	18.6048	22.342	20.5706	23.5386	20.8937	21.5934	4.95718	11.7202
TaDEAD-box75-4D	3.44543	4.54803	1.79106	11.4333	3.8781	2.13089	7.9227	6.49317	7.46774	9.8538	5.21988	5.81421	5.03414	0.67245	11.2864
TaDEAD-box76-5A	0	0	0	0	0	0	0	0	0	0	0.106758	0	0.0102419	0	0
TaDEAD-box77-5A	7.11841	12.4763	5.49378	27.0934	16.5247	14.3491	14.0811	15.9643	15.1769	29.8265	16.0958	24.5337	8.74049	1.06889	20.7005
TaDEAD-box78-5A	13.1463	18.0465	5.45485	43.0144	13.129	5.99482	25.7833	19.574	21.3128	27.9705	13.5224	11.7429	14.2163	1.8981	9.04532
TaDEAD-box79-5A	13.7352	14.9331	6.23362	27.9403	13.0287	7.07724	17.2036	14.3377	16.8655	20.1937	13.4085	15.0723	10.2847	1.31628	11.7273
TaDEAD-box80-5A	0.165539	0.478386	0.297642	0.730166	2.15611	0.248238	0.803021	0.742397	0.912262	0.575061	1.38238	0.304794	0.905211	0.0427939	0.457072
TaDEAD-box81-5A	18.5936	9.58203	11.3988	7.31409	4.40922	6.23006	2.56942	2.59692	2.44417	5.4462	4.56909	4.26392	4.43865	0.36629	2.91704
TaDEAD-box82-5A	32.6265	31.8193	11.1449	58.4263	56.5938	25.4109	58.0981	44.2563	45.9588	65.9716	34.5922	53.7299	26.4593	3.37281	126.45
TaDEAD-box83-5A	3.76185	5.41133	1.42436	12.0795	3.80051	2.31037	6.89393	6.45602	6.86344	10.0753	4.93358	6.07203	3.9859	0.735645	8.25287
TaDEAD-box84-5A	27.4596	20.0609	12.7964	53.0383	53.4709	32.0915	48.0112	30.4333	31.9444	89.5894	60.7741	57.2976	82.645	6.07677	6.67741
TaDEAD-box85-5A	3.04738	4.20838	1.6589	9.88697	3.90767	1.81065	6.76635	5.25913	6.4962	7.80593	4.18084	5.02192	3.84849	0.553423	14.2442
TaDEAD-box86-5B	7.45604	15.0595	5.36303	31.5754	16.0082	15.5604	14.3908	14.7122	16.7962	33.2808	15.8217	26.7975	11.548	1.32885	20.2269
TaDEAD-box87-5B	10.4968	15.6632	5.27538	38.2602	12.4289	5.99244	22.0153	17.0021	19.0074	27.0617	14.3727	12.566	12.5806	1.27483	11.3137
TaDEAD-box88-5B	6.9062	9.4689	3.03569	21.898	7.9191	2.49591	11.772	11.7927	12.2677	18.637	8.87986	10.0991	6.76603	0.691364	5.63588
TaDEAD-box89-5B	0.0658284	0.196958	0.245004	0.350217	0.705087	0.115546	0.398484	0.314499	0.373436	0.196038	1.33004	0.146698	1.12016	0.0447696	0.458153
TaDEAD-box90-5B	13.0238	6.05534	6.12575	4.30656	2.95151	5.18058	2.17898	1.81334	1.98342	3.45286	2.1968	3.54584	2.86072	0.177599	2.06189
TaDEAD-box91-5B	23.4058	29.8839	6.38754	43.7373	30.9398	20.5079	33.4622	27.561	28.3182	45.1983	21.0275	34.2809	20.385	1.69191	84.5922
TaDEAD-box92-5B	3.62618	4.77825	1.15397	9.79739	3.90767	2.67792	6.13326	6.00227	6.26336	7.81278	4.99246	5.89044	3.8853	1.04936	6.74233
TaDEAD-box93-5B	32.2896	25.7315	20.4434	58.2124	76.8737	40.9961	55.3964	36.6597	38.2126	99.3454	67.0239	60.4457	100.712	7.98002	9.70313
TaDEAD-box94-5B	163.037	64.2146	32.8973	34.1864	29.6908	57.7898	3.01448	2.66963	3.13645	13.4632	22.9913	22.1908	10.8511	0.642793	6.49378
TaDEAD-box95-5D	0	0	0	0	0	0	0	0	0	0.0085957	0.0196546	0	0	0	0
TaDEAD-box96-5D	8.21481	15.1685	5.79059	33.6061	19.6628	13.9647	18.454	18.6845	20.3425	37.2101	20.5654	29.0861	10.9556	2.09378	40.1705
TaDEAD-box97-5D	11.0694	12.5098	4.34975	27.9602	10.7681	5.15172	16.2304	14.2935	14.7543	21.5359	11.2964	12.1921	9.71617	0.833618	7.75742
TaDEAD-box98-5D	9.89037	13.4688	5.08715	31.7981	8.61716	5.34488	19.3954	14.3217	17.7099	24.2969	12.0418	12.2111	12.552	1.4983	11.2279
TaDEAD-box99-5D	0.132797	0.0542228	0.181432	0.177646	0.253445	0.0980876	0.358012	0.45699	0.351928	0.218445	0.613971	0.0602767	0.279283	0.0267983	0.650323
TaDEAD-box100-5D	14.5146	7.64632	7.93225	5.18548	3.19358	4.70477	2.74688	1.92638	1.88349	5.29018	3.3106	3.64486	3.25108	0.281701	3.10046
TaDEAD-box101-5D	26.8276	28.212	5.86575	47.712	48.1687	21.1865	47.0339	35.4744	36.6466	48.912	25.8178	41.9038	23.1837	2.34312	130.162
TaDEAD-box102-5D	3.0953	5.18428	1.61245	9.79232	4.04061	2.99308	6.25837	5.30586	6.07716	9.23498	4.54746	6.52601	4.11116	0.640176	6.33592
TaDEAD-box103-5D	31.6342	19.3034	12.3295	54.3265	57.6656	34.7227	47.1484	31.6128	32.9917	85.1531	57.6108	64.3517	51.7702	8.25384	8.08084
TaDEAD-box104-6A	0.31814	0.0213898	0.166356	0	0	0.0483531	0.0453934	0.0368865	0.0419904	0.0347388	0.0721865	0.15705	0.209608	0.00617365	0.606981
TaDEAD-box105-6A	26.9628	32.0341	26.3825	63.5355	89.6049	24.2654	89.2235	60.008	59.2706	66.3435	73.2996	53.2861	100.904	12.4393	59.7385
TaDEAD-box106-6A	1.13626	1.40731	1.06844	1.80175	1.45261	1.32833	1.02137	1.36821	1.6072	2.08475	2.36911	1.86084	1.57825	0.530165	0.807634
TaDEAD-box107-6A	0.242056	0.240705	0.0185303	0.643691	0.178182	0.0488241	0.059977	0.0631055	0.0862395	3.18664	2.50719	1.60845	1.02971	0.348508	0.370029
TaDEAD-box108-6A	0.731566	0.690403	0.226035	2.76684	1.04609	0.570007	0.779075	0.567319	0.604066	9.41409	5.50448	6.08397	4.35871	0.861429	1.74808
TaDEAD-box109-6A	39.5221	13.2169	4.19944	7.68234	4.31642	11.1697	2.4072	1.99788	1.98303	5.851	5.33308	5.75256	4.53453	1.4767	1.51158
TaDEAD-box110-6A	1.9987	2.11736	1.58024	5.56044	6.29713	3.46427	4.85116	4.38462	4.40355	8.6621	7.56801	9.06814	7.19488	1.33557	2.36735
TaDEAD-box111-6A	0	0	0.0184446	0	0.0844343	0	0	0	0.0151487	0.0514463	0.120336	0.398485	0.814828	0.213457	0.0383058
TaDEAD-box112-6A	0	0	0	0	0	0	0.00654595	0	0.0230908	0	0.968238	0.084992	0	0.00365339	0.182264
TaDEAD-box113-6A	1.89482	2.34076	1.14601	1.98774	1.69778	2.47829	1.76242	1.61291	1.48573	3.40744	2.66552	3.72588	2.30734	0.319628	2.20638
TaDEAD-box114-6A	23.595	27.1787	14.0394	49.4092	37.2415	28.3569	41.1908	37.6313	35.6521	53.4585	40.2503	31.9286	35.3569	4.48713	21.9425
TaDEAD-box115-6B	0.0085806	0.00785015	0.0388216	0.0170603	0.177861	0.808431	0.0170417	0.117814	0.0659076	0.261985	0.477308	0.598115	0.84488	0.145405	3.2029
TaDEAD-box116-6B	34.1537	42.4393	25.7346	88.1257	88.6736	32.4181	72.8487	71.5007	69.6501	78.3453	77.7544	67.0108	88.2986	14.0771	90.6049
TaDEAD-box117-6B	0.100568	0.140691	0.0127493	0.571748	0.13491	0.0216455	0.0633247	0.0246684	0.0658268	3.23885	1.77795	1.24137	0.711011	0.286661	0.128167
TaDEAD-box118-6B	0	0	0	0	0	0	0	0	0	0.0118723	0	0	0.0146359	0.0130178	0
TaDEAD-box119-6B	33.9864	13.5226	6.62573	8.2379	4.78751	10.7829	3.29627	3.37817	2.53276	6.34752	6.98311	6.29213	5.52566	1.75267	0.91467
TaDEAD-box120-6B	2.25547	2.51042	1.8762	5.80886	5.73482	3.34721	4.1849	3.56774	4.07005	7.99881	7.33589	8.75604	6.64201	1.14388	2.28607
TaDEAD-box121-6B	0	0	0	0.0196241	0.0402938	0.00975755	0	0	0	0.0459061	0.0692293	0.0174456	0.100061	0.028773	0
TaDEAD-box122-6B	1.55289	1.71465	0.927442	2.56682	1.25717	1.58615	1.77713	1.76103	1.9132	3.5943	3.01233	3.43599	2.02073	0.263199	3.37693
TaDEAD-box123-6B	29.5882	34.3633	22.6196	59.392	43.0522	34.8977	46.1358	47.141	46.2927	63.9641	45.5946	40.5496	42.5937	5.33195	20.3182
TaDEAD-box124-6D	0.444195	0.159885	0.0361571	0.0190475	0.417309	3.62639	0.00895185	0	0.02806	0.0189096	0.0306248	0.368778	0.10601	0.0098	0.594225
TaDEAD-box125-6D	31.7251	35.1703	20.3632	74.1103	76.4792	23.8267	79.3377	63.364	58.5382	59.9353	59.7407	44.6763	73.1595	9.43379	49.8411
TaDEAD-box126-6D	0.757946	1.48336	1.45617	2.06571	1.455	1.68282	1.02417	1.53595	1.39417	1.81337	2.14324	2.2106	1.3816	0.262102	2.78766
TaDEAD-box127-6D	0.153949	0.0812902	0	1.04771	0.17889	0.0302826	0.0576676	0.0147606	0.0257204	5.46559	2.67198	2.25666	1.75199	0.380387	0.48292
TaDEAD-box128-6D	1.69175	1.56994	0.858472	4.53963	3.67924	2.28384	3.71428	3.13435	3.30976	7.78237	6.93565	6.88004	5.57094	1.26921	2.75976
TaDEAD-box129-6D	0	0	0	0	0	0	0	0	0	0	0	0	0.0508316	0.03919	0.28173
TaDEAD-box130-6D	1.2204	1.76778	1.12113	3.18169	1.95057	1.42111	1.70267	1.95823	1.94448	3.77185	2.85031	3.32959	2.42458	0.28301	2.17552
TaDEAD-box131-6D	25.4313	29.5755	18.7001	52.0647	38.9733	22.3886	39.2916	42.0834	38.7774	55.6091	38.6588	30.7052	33.8914	4.19996	34.9767
TaDEAD-box132-7A	2.8839	2.72054	1.28106	6.0863	3.6738	3.39891	4.54543	3.20777	4.07143	7.08526	7.06343	7.08174	5.61399	1.07473	1.60467
TaDEAD-box133-7A	1.48089	2.43547	1.11132	10.1574	3.32652	1.46887	6.07336	4.57883	5.48937	9.2165	3.55385	5.3281	3.25911	0.483816	2.98118
TaDEAD-box134-7A	0.0055549	0	0	0	0.0323686	0	0.00585865	0.038204	0.0122401	6.14061	5.00655	2.06137	15.02	0.0450788	0
TaDEAD-box135-7A	164.599	146.654	51.8512	315.748	184.766	74.6709	235.004	236.432	227.591	262.139	192.307	183.008	157.251	29.5648	148.76
TaDEAD-box136-7B	2.68677	2.80114	1.38101	6.41308	2.87076	3.0764	4.25949	3.44857	3.51931	8.39547	6.9938	6.32426	4.96816	1.01828	1.56042
TaDEAD-box137-7B	0.875277	1.72591	0.665879	5.58261	2.45953	1.10661	3.0047	2.75325	3.05729	5.29708	2.47198	3.75081	1.97056	0.384831	2.40896
TaDEAD-box138-7B	163.39	156.527	64.302	315.388	187.985	80.2921	238.454	223.625	222.57	241.202	189.062	196.13	162.972	31.8248	257.894
TaDEAD-box139-7D	2.44348	2.45751	1.89916	5.54941	3.03556	3.1475	4.15397	2.84653	3.36985	7.20445	5.6207	5.89868	4.7691	0.700146	1.32135
TaDEAD-box140-7D	0.737696	1.52865	0.585501	6.60106	1.6325	0.849352	3.18653	3.04953	3.79056	5.62448	2.34209	3.77046	2.06371	0.319103	2.10646
TaDEAD-box141-7D	183.707	164.325	66.7931	338.716	207.222	86.8042	259.906	232.207	237.079	264.084	208.678	220.173	177.297	32.2465	255.872

## Sheet: Sheet2
TableS6. The TPM values of 141 TaDEAD-box genes from transcriptome data.
Gene name	CK	1h_DT_HT	6h_DT_HT	1h_HT	6h_HT	1h_DT	6h_DT
TaDEAD-box1-1A	0	0	0	0	0	0	0
TaDEAD-box2-1A	0.129461	0.0217144	0.142855	0.0403811	0.0507412	0.138164	0.144679
TaDEAD-box3-1A	4.36053	1.12928	6.45333	1.47333	5.53239	5.0019	5.76581
TaDEAD-box4-1B	0.90445	0.208771	0.450414	0.363835	0.30749	0.714324	0.714018
TaDEAD-box5-1B	4.50415	1.09467	5.99976	1.40201	5.59145	4.5389	5.42758
TaDEAD-box6-1D	0	0	0	0	0	0	0
TaDEAD-box7-1D	0.884192	0.212245	0.366948	0.237079	0.442852	0.571233	0.662693
TaDEAD-box8-1D	4.05811	1.2672	7.44782	1.54701	6.16732	4.78306	5.558
TaDEAD-box9-2A	3.13424	1.18682	7.43152	1.56417	4.10454	3.51502	4.56846
TaDEAD-box10-2A	0.440364	0.0538795	0.139383	0.1491	0.257748	0.412605	0.391211
TaDEAD-box11-2A	1.32397	0.306986	1.02997	0.527016	1.52323	1.39419	1.01238
TaDEAD-box12-2A	0.478816	0.644991	0.191465	0.380084	0.238595	0.543668	0.487262
TaDEAD-box13-2A	0.613196	0.0878804	0.376051	0.153474	0.280388	0.4806	0.80645
TaDEAD-box14-2A	1.55086	0.736275	2.07226	0.576277	1.73578	1.30201	1.78702
TaDEAD-box15-2A	5.20334	2.04718	6.1317	2.82621	7.05729	6.05116	3.76012
TaDEAD-box16-2A	4.51613	0.598255	2.5651	0.86741	2.33242	4.78096	4.50284
TaDEAD-box17-2B	2.3854	0.893828	2.86451	1.3376	2.26729	2.60231	2.38487
TaDEAD-box18-2B	0.138614	0.0218433	0.0194304	0.0269897	0.060762	0.146477	0.140099
TaDEAD-box19-2B	0.0119759	0	0	0.0032874	0.00881025	0	0.00263938
TaDEAD-box20-2B	1.19761	0.754131	1.19358	1.03354	1.82707	1.42895	1.0535
TaDEAD-box21-2B	1.68382	1.4583	2.34277	0.963526	2.21803	1.63347	1.82647
TaDEAD-box22-2B	1.20845	0.151027	0.870104	0.490507	1.17988	0.952635	1.04588
TaDEAD-box23-2B	1.17128	0.312043	0.782905	0.435986	0.794087	0.914698	1.06657
TaDEAD-box24-2B	3.45277	1.16674	4.72524	1.77544	5.26576	3.33956	2.61108
TaDEAD-box25-2B	0.695183	0.235141	0.723067	0.182695	1.04351	0.51374	0.395894
TaDEAD-box26-2D	2.98122	1.54783	10.4588	1.78676	6.149	3.81243	5.80256
TaDEAD-box27-2D	0.46001	0.0584566	0.243506	0.126291	0.184693	0.315061	0.425445
TaDEAD-box28-2D	0.0351948	0.00427807	0.0124885	0.0135371	0.0299205	0.0255736	0.00703149
TaDEAD-box29-2D	1.40701	0.387618	1.74125	0.550254	2.0389	1.14179	1.1847
TaDEAD-box30-2D	2.56536	1.74683	2.78341	1.53299	2.55483	2.1864	2.53141
TaDEAD-box31-2D	0.866723	0.158645	0.70556	0.393738	0.789305	0.68633	0.885377
TaDEAD-box32-2D	1.5192	0.467817	1.86814	0.650452	1.96296	1.30955	1.0851
TaDEAD-box33-2D	3.34472	1.23762	3.61598	2.20571	4.30684	3.53683	2.28931
TaDEAD-box34-2D	3.79203	0.319711	1.94529	0.388722	2.03835	2.78663	2.62817
TaDEAD-box35-2D	8.35048	1.3545	7.6406	1.18097	7.89111	8.04731	7.35611
TaDEAD-box36-3A	0.935831	4.86324	1.45917	2.81822	1.21273	0.725051	0.847243
TaDEAD-box37-3A	3.36482	1.31881	5.01555	1.65101	4.87654	3.35961	2.69771
TaDEAD-box38-3A	3.13088	1.38661	5.12688	1.69307	6.03266	3.24663	3.32998
TaDEAD-box39-3A	1.98967	3.21943	3.63796	2.19297	2.96387	1.55272	1.08983
TaDEAD-box40-3A	4.17694	1.11698	3.77894	1.94224	4.68207	3.97887	4.022
TaDEAD-box41-3A	2.52664	1.67761	4.86832	2.31598	3.62373	4.37786	6.33513
TaDEAD-box42-3A	6.08064	3.285	6.53871	3.06283	9.05704	9.17306	8.29285
TaDEAD-box43-3A	1.41925	0.318645	0.138726	0.661103	0.252596	1.3737	1.51045
TaDEAD-box44-3A	3.60855	0.892438	4.75322	1.08823	2.47812	3.22146	1.27955
TaDEAD-box45-3A	6.9079	6.77909	16.4736	4.74592	20.0267	9.56832	8.58868
TaDEAD-box46-3B	0.789199	0.240202	0.375748	0.268982	0.374393	0.624968	0.69104
TaDEAD-box47-3B	3.36717	1.07484	4.11925	1.56906	4.15517	3.40939	2.59552
TaDEAD-box48-3B	2.07193	0.740086	2.45266	1.1387	3.20646	2.25325	2.23109
TaDEAD-box49-3B	2.29104	2.45944	5.70506	1.81209	3.28208	1.9634	1.29063
TaDEAD-box50-3B	3.66944	1.55312	5.25099	2.30776	5.70552	4.19843	4.10935
TaDEAD-box51-3B	4.05754	2.40248	4.24402	3.29738	4.45302	5.01434	7.15616
TaDEAD-box52-3B	2.37197	0.46979	1.86084	0.514355	2.13233	2.38123	2.2074
TaDEAD-box53-3B	0.965776	0.163456	1.15127	0.177705	0.971504	0.764852	0.657728
TaDEAD-box54-3B	4.58369	2.03512	7.16029	2.33947	9.44727	5.51581	5.12662
TaDEAD-box55-3B	3.22832	0.483598	4.9853	0.61307	2.95848	2.76407	1.14174
TaDEAD-box56-3B	0.194397	0.636512	0.546383	0.467197	0.668959	0.194881	0.11076
TaDEAD-box57-3B	13.1061	11.7827	24.7626	8.42766	28.5337	16.801	14.1298
TaDEAD-box58-3D	1.00117	0.713693	0.735437	0.45381	1.00209	0.945439	0.925845
TaDEAD-box59-3D	2.53974	1.05982	4.34306	1.1563	4.33049	2.8718	2.10017
TaDEAD-box60-3D	2.73408	1.03565	3.18572	1.26619	3.75805	2.98967	2.82844
TaDEAD-box61-3D	3.35591	2.17175	3.52223	2.82151	3.86018	4.48871	4.96121
TaDEAD-box62-3D	7.22327	2.74715	7.73734	2.74771	10.3355	9.03789	7.44274
TaDEAD-box63-3D	1.29057	0.266462	0.137678	0.621872	0.23362	1.32842	0.953371
TaDEAD-box64-3D	6.96061	1.6399	6.84679	2.3922	5.59467	6.04075	3.82692
TaDEAD-box65-3D	8.81232	7.98984	27.4607	6.23965	27.7067	12.2727	12.6167
TaDEAD-box66-4A	2.31462	0.930463	2.83056	0.738359	2.4242	2.49414	2.02176
TaDEAD-box67-4A	2.13573	0.509774	2.0103	0.556422	3.33666	2.50004	2.31545
TaDEAD-box68-4A	0.943409	0.341259	1.02763	0.28959	0.959358	0.77286	0.784056
TaDEAD-box69-4B	2.46499	0.671314	1.57685	0.69496	2.64179	2.59951	2.28746
TaDEAD-box70-4B	2.07676	0.788986	2.48198	0.855084	2.78561	2.35629	2.05118
TaDEAD-box71-4B	1.25049	0.462896	0.892845	0.752811	0.959194	1.30706	1.61956
TaDEAD-box72-4D	1.92379	0.341512	1.61057	0.57678	2.36835	2.20138	1.95881
TaDEAD-box73-4D	1.94186	0.804149	2.72283	1.02522	2.90179	2.5245	1.86204
TaDEAD-box74-4D	7.06905	9.74461	19.5017	7.26542	23.4477	9.55292	10.2704
TaDEAD-box75-4D	1.19194	0.396767	0.539004	0.623149	0.700133	1.18704	1.24261
TaDEAD-box76-5A	0	0	0	0	0	0	0
TaDEAD-box77-5A	4.80414	1.30624	10.3791	1.52364	7.35297	3.72289	5.29545
TaDEAD-box78-5A	3.13779	0.864959	1.93212	0.995776	1.91076	2.93495	2.15942
TaDEAD-box79-5A	6.11081	2.4754	5.72672	2.82849	7.72401	5.87786	5.68383
TaDEAD-box80-5A	0.173661	0.537588	0.212511	1.44676	0.422762	0.361386	0.157292
TaDEAD-box81-5A	1.71213	0.83972	2.32414	1.22992	3.65509	1.61881	1.24094
TaDEAD-box82-5A	15.4896	9.86269	27.7868	7.76025	27.4845	14.1999	23.9097
TaDEAD-box83-5A	1.2691	0.186309	0.450869	0.438767	0.651686	0.940638	1.08661
TaDEAD-box84-5A	11.5986	8.32866	39.2751	7.05748	55.381	14.5936	25.0957
TaDEAD-box85-5A	1.02259	0.365267	0.546747	0.519389	0.575157	0.799602	1.07916
TaDEAD-box86-5B	4.46154	1.01847	10.1867	1.30396	7.07165	3.15047	4.50906
TaDEAD-box87-5B	2.7478	0.756189	1.73294	0.878387	1.76922	2.43053	2.22498
TaDEAD-box88-5B	2.77799	0.993501	2.61596	0.89364	2.57043	2.59063	3.30976
TaDEAD-box89-5B	0.135401	0.698666	0.260159	1.18699	0.530786	0.316564	0.100555
TaDEAD-box90-5B	1.42028	0.966888	1.76855	1.13264	1.82014	1.28916	0.84477
TaDEAD-box91-5B	6.33779	3.18602	6.70483	2.09606	8.0205	5.9776	7.31156
TaDEAD-box92-5B	0.778872	0.0883281	0.222057	0.259373	0.335202	0.614777	0.597997
TaDEAD-box93-5B	14.6066	14.0551	34.3226	10.3474	50.1093	18.3728	30.4333
TaDEAD-box94-5B	6.49947	3.15582	15.9347	2.94725	8.99242	4.44022	2.88558
TaDEAD-box95-5D	0	0	0	0	0	0	0
TaDEAD-box96-5D	4.31241	1.37081	16.5562	1.80522	11.1057	3.92781	5.19602
TaDEAD-box97-5D	4.26765	1.49056	4.92104	1.69564	5.43364	3.82303	4.07515
TaDEAD-box98-5D	3.63554	0.816177	2.40906	0.958755	2.23524	3.22175	2.97533
TaDEAD-box99-5D	0.0708946	1.03023	0.258615	2.51363	0.35398	0.252632	0.102387
TaDEAD-box100-5D	1.92122	0.65622	0.931798	1.26912	1.24946	1.66428	1.23683
TaDEAD-box101-5D	6.39899	3.97391	13.3224	3.00476	13.4665	5.87089	8.7693
TaDEAD-box102-5D	1.45545	0.269871	0.478953	0.530961	0.710805	0.939628	1.04327
TaDEAD-box103-5D	12.1668	13.4815	40.9937	8.53643	55.8546	16.2468	34.3927
TaDEAD-box104-6A	0.0189449	0	0.0552981	0.0099392	0.00723935	0.00778875	0.00720465
TaDEAD-box105-6A	13.8908	33.7156	32.8274	21.5887	36.7129	23.3621	27.0677
TaDEAD-box106-6A	0.959784	0.745422	1.22401	0.442727	1.39692	0.970305	0.961302
TaDEAD-box107-6A	0.0297541	0.0075153	0.0292751	0.0228928	0.00569015	0.0238141	0.0171424
TaDEAD-box108-6A	0.203304	0.0446466	0.0576957	0.0521563	0.0545888	0.13564	0.0900145
TaDEAD-box109-6A	2.77081	0.695717	2.03303	0.831191	1.81598	2.53993	1.44811
TaDEAD-box110-6A	1.73965	0.569203	2.3333	0.938724	2.98273	1.50462	1.87282
TaDEAD-box111-6A	0	0	0	0.00554575	0	0	0
TaDEAD-box112-6A	0.0159049	0.0296237	0.0182926	0.0241432	0.0137529	0.013445	0
TaDEAD-box113-6A	1.28276	0.327914	0.819146	0.430157	0.839101	1.13818	0.998968
TaDEAD-box114-6A	11.4818	7.80696	24.7353	9.71703	28.1242	12.7951	13.8223
TaDEAD-box115-6B	0.603028	0.151453	0.324715	0.204796	0.484464	0.565373	0.587959
TaDEAD-box116-6B	15.4772	19.204	24.6611	15.7969	33.9678	20.5844	23.9304
TaDEAD-box117-6B	0.0469587	0.00886406	0.0410951	0.00885655	0.0105842	0.0515516	0.0169145
TaDEAD-box118-6B	0	0.0102071	0.0513436	0.115368	0.00908035	0	0.00910115
TaDEAD-box119-6B	2.86361	0.573118	1.53639	0.862203	1.7713	2.86905	1.28475
TaDEAD-box120-6B	1.73664	0.670809	2.07459	0.994255	2.76302	1.85339	2.08933
TaDEAD-box121-6B	0	0.127441	0	0.0980744	0	0	0
TaDEAD-box122-6B	0.989185	0.237329	0.514547	0.456352	0.532526	0.887579	0.700107
TaDEAD-box123-6B	2.19474	1.71182	5.32219	1.92296	6.05449	2.90748	2.69283
TaDEAD-box124-6D	2.56223	0.0968703	3.63666	0.0725906	2.67021	1.17595	2.79773
TaDEAD-box125-6D	10.5542	20.5691	16.1118	17.3038	24.4198	15.9257	16.4661
TaDEAD-box126-6D	0.669067	1.62466	2.54047	0.618737	2.37449	1.26505	0.943392
TaDEAD-box127-6D	0.00511646	0	0.00375502	0.00387372	0	0	0.00323056
TaDEAD-box128-6D	1.19413	0.50214	1.92859	0.751387	2.38863	1.31336	1.36155
TaDEAD-box129-6D	0.00513475	0	0	0	0	0	0
TaDEAD-box130-6D	0.325288	0.0360309	0.0629582	0.0824137	0.15545	0.246063	0.283457
TaDEAD-box131-6D	12.9794	7.1504	20.1533	10.1849	29.9629	15.0961	15.8819
TaDEAD-box132-7A	2.72	0.805443	3.71538	1.16492	4.54878	2.99885	2.41686
TaDEAD-box133-7A	0.919879	0.142025	0.157209	0.237288	0.169671	0.581309	0.644175
TaDEAD-box134-7A	0	0	0.0218802	0	0	0	0
TaDEAD-box135-7A	37.6661	22.5337	53.2306	29.7887	64.7396	44.8362	57.2488
TaDEAD-box136-7B	2.85359	1.49476	5.53129	1.43354	5.71795	3.12092	2.63244
TaDEAD-box137-7B	0.675566	0.182513	0.290457	0.283601	0.226095	0.463435	0.524046
TaDEAD-box138-7B	42.7454	26.8519	58.6422	33.2781	71.702	49.9089	92.2588
TaDEAD-box139-7D	2.74631	1.20152	4.18041	1.43774	4.82625	2.80536	2.59597
TaDEAD-box140-7D	0.546108	0.097906	0.24112	0.141121	0.182774	0.460851	0.584859
TaDEAD-box141-7D	46.3132	29.0328	61.828	36.4228	82.7352	55.4734	106.119

## Sheet: Sheet3
TableS6. The TPM values of 141 TaDEAD-box genes from transcriptome data.
Gene name	Control	Cold
TaDEAD-box1-1A	0	0
TaDEAD-box2-1A	1.13107	1.63206
TaDEAD-box3-1A	6.52555	10.514
TaDEAD-box4-1B	1.09417	1.64658
TaDEAD-box5-1B	6.93714	10.8515
TaDEAD-box6-1D	0	0
TaDEAD-box7-1D	0.926495	1.15026
TaDEAD-box8-1D	7.54462	10.3797
TaDEAD-box9-2A	5.73792	3.14707
TaDEAD-box10-2A	0.731722	1.13476
TaDEAD-box11-2A	0.637444	0.621976
TaDEAD-box12-2A	0.90861	1.2822
TaDEAD-box13-2A	1.58388	1.71431
TaDEAD-box14-2A	1.66105	2.76426
TaDEAD-box15-2A	7.61135	4.37942
TaDEAD-box16-2A	0.0201546	0.02376
TaDEAD-box17-2B	5.36666	5.38978
TaDEAD-box18-2B	0.164573	0.448003
TaDEAD-box19-2B	0.0131536	0.0165412
TaDEAD-box20-2B	1.59912	2.33202
TaDEAD-box21-2B	2.63774	4.2407
TaDEAD-box22-2B	2.41377	2.29135
TaDEAD-box23-2B	1.12435	1.49243
TaDEAD-box24-2B	6.27891	3.96022
TaDEAD-box25-2B	4.93518	4.68054
TaDEAD-box26-2D	4.17641	3.71276
TaDEAD-box27-2D	0.86482	1.54798
TaDEAD-box28-2D	0.00834093	0
TaDEAD-box29-2D	1.83583	3.16828
TaDEAD-box30-2D	3.02788	5.25975
TaDEAD-box31-2D	3.15797	3.67118
TaDEAD-box32-2D	1.29192	1.48553
TaDEAD-box33-2D	4.33962	2.2756
TaDEAD-box34-2D	4.67901	3.2082
TaDEAD-box35-2D	7.35191	4.11456
TaDEAD-box36-3A	1.39324	1.13135
TaDEAD-box37-3A	3.16895	4.71853
TaDEAD-box38-3A	4.09235	3.57386
TaDEAD-box39-3A	5.40192	15.248
TaDEAD-box40-3A	6.37123	7.26707
TaDEAD-box41-3A	4.16674	7.50213
TaDEAD-box42-3A	8.17849	12.8829
TaDEAD-box43-3A	2.226	6.93337
TaDEAD-box44-3A	12.5891	42.4659
TaDEAD-box45-3A	8.84676	15.6822
TaDEAD-box46-3B	1.13784	1.17325
TaDEAD-box47-3B	3.23058	3.89459
TaDEAD-box48-3B	3.58885	4.20634
TaDEAD-box49-3B	7.21261	16.5746
TaDEAD-box50-3B	4.5496	3.79789
TaDEAD-box51-3B	6.52074	9.76574
TaDEAD-box52-3B	3.55343	2.94749
TaDEAD-box53-3B	1.10508	0.886107
TaDEAD-box54-3B	6.69141	5.86647
TaDEAD-box55-3B	10.8239	36.9625
TaDEAD-box56-3B	0.205643	0.0818487
TaDEAD-box57-3B	14.7853	30.7153
TaDEAD-box58-3D	1.61016	1.43811
TaDEAD-box59-3D	2.88342	3.51032
TaDEAD-box60-3D	4.18022	3.7023
TaDEAD-box61-3D	5.80341	9.67152
TaDEAD-box62-3D	10.9764	10.6447
TaDEAD-box63-3D	2.66796	11.0896
TaDEAD-box64-3D	21.2904	73.2496
TaDEAD-box65-3D	14.1321	26.244
TaDEAD-box66-4A	2.3905	2.31767
TaDEAD-box67-4A	3.51949	2.75426
TaDEAD-box68-4A	1.98253	4.64428
TaDEAD-box69-4B	4.10734	4.06468
TaDEAD-box70-4B	2.36781	2.57222
TaDEAD-box71-4B	2.02992	2.89005
TaDEAD-box72-4D	2.87389	2.91737
TaDEAD-box73-4D	2.86119	2.57192
TaDEAD-box74-4D	10.3269	8.95361
TaDEAD-box75-4D	1.69065	2.37409
TaDEAD-box76-5A	0	0
TaDEAD-box77-5A	11.5833	17.9973
TaDEAD-box78-5A	3.81189	10.2558
TaDEAD-box79-5A	6.78602	9.63255
TaDEAD-box80-5A	0.0617642	0.115391
TaDEAD-box81-5A	5.05586	10.5082
TaDEAD-box82-5A	14.2677	16.3263
TaDEAD-box83-5A	1.32937	1.36981
TaDEAD-box84-5A	28.3869	34.2459
TaDEAD-box85-5A	1.60512	2.69791
TaDEAD-box86-5B	8.18657	20.787
TaDEAD-box87-5B	3.22914	7.92794
TaDEAD-box88-5B	4.58872	2.79316
TaDEAD-box89-5B	0.0553688	0.0920464
TaDEAD-box90-5B	4.0039	7.35741
TaDEAD-box91-5B	11.7586	14.0397
TaDEAD-box92-5B	0.957583	1.32608
TaDEAD-box93-5B	29.9266	50.0457
TaDEAD-box94-5B	52.7807	104.889
TaDEAD-box95-5D	0	0
TaDEAD-box96-5D	10.4181	18.626
TaDEAD-box97-5D	4.78642	5.22048
TaDEAD-box98-5D	4.30733	8.81403
TaDEAD-box99-5D	0.085032	0.106528
TaDEAD-box100-5D	4.21301	9.4288
TaDEAD-box101-5D	10.6886	12.263
TaDEAD-box102-5D	1.74894	1.75189
TaDEAD-box103-5D	32.5487	38.4499
TaDEAD-box104-6A	0.0308927	0.105625
TaDEAD-box105-6A	0.234555	0.624936
TaDEAD-box106-6A	0.00875575	0
TaDEAD-box107-6A	0	0
TaDEAD-box108-6A	0.0301356	0.0275648
TaDEAD-box109-6A	0.0112343	0.0125472
TaDEAD-box110-6A	0.00553623	0
TaDEAD-box111-6A	0	0
TaDEAD-box112-6A	0	0
TaDEAD-box113-6A	0.392693	0.204847
TaDEAD-box114-6A	5.29395	6.98219
TaDEAD-box115-6B	1.05443	1.05025
TaDEAD-box116-6B	26.4414	42.1878
TaDEAD-box117-6B	0.0865636	0.0542742
TaDEAD-box118-6B	0.0099439	0
TaDEAD-box119-6B	8.92188	15.3631
TaDEAD-box120-6B	0.152368	0.122142
TaDEAD-box121-6B	0	0.00726103
TaDEAD-box122-6B	0.853159	0.91309
TaDEAD-box123-6B	37.9705	55.9975
TaDEAD-box124-6D	21.1952	12.3683
TaDEAD-box125-6D	27.2767	35.7857
TaDEAD-box126-6D	2.08687	5.30455
TaDEAD-box127-6D	0.0736805	0.0419135
TaDEAD-box128-6D	3.51866	1.88433
TaDEAD-box129-6D	0	0
TaDEAD-box130-6D	0.913981	0.84313
TaDEAD-box131-6D	0.618937	0.660915
TaDEAD-box132-7A	2.21033	2.70556
TaDEAD-box133-7A	0.827432	0.940391
TaDEAD-box134-7A	0	0
TaDEAD-box135-7A	39.5346	51.0762
TaDEAD-box136-7B	2.48236	3.04841
TaDEAD-box137-7B	0.738734	1.04019
TaDEAD-box138-7B	39.9889	51.5724
TaDEAD-box139-7D	2.48255	3.40184
TaDEAD-box140-7D	0.691842	0.827237
TaDEAD-box141-7D	54.8868	67.5258
